# Supplementary material for: Comparative physiological and transcriptome analysis between potassium-deficiency tolerant and sensitive sweetpotato genotypes in response to potassium-deficiency stress
Source: BMC Genomics. 2024 Jan 15;25:61. doi: 10.1186/s12864-023-09939-5 (PMC10789036; doi:10.1186/s12864-023-09939-5)
Supplement: Supplementary file 2 — Additional file 2: Table S1. GO classification of DEGs in Xu32 and NZ1 plants under K+-deficiency stress. Table S2. KEGG enrichment of DEGs in Xu32 and NZ1 plants under K+-deficiency stress. Table S3. Glucorse metabolism-related DEGs in Xu32 and NZ1 subjected to K+-deficinecy. Table S4. Stress-related DEGs in Xu32 and NZ1 subjected to K+-deficinecy. Table S5. Primers for qRT-PCR analysis used in this study. [file 12864_2023_9939_MOESM2_ESM.xlsx]

## Sheet: Table. S1
Table S1.GO classification of DEGs in Xu32 and NZ1 plants under K+-deficiency stress
Paired-comparison groups	GO ID (level1)	GO Term (level1)	GO ID (level2)	GO Term (level2)	numbers of up-regulated DEGs	numbers of down-regulated DEGs	up-regulated DEGs	down-regualted DEGs
Xu32 Control vs Xu32 -K	GO:0008150	Biological Process	GO:0044699	single-organism process	48	93	TU10038(ADC2),TU11443(CYP71A1),TU13938(TPPJ),TU14047(GLN1-1),TU14287(PER72),TU16268(NIP3-1),TU17507(GOLS2),TU18139(TOL1),TU21287(PHT1-8),TU25713(pod),TU26169(PNC1),TU26199(SDR2a),TU28612(COAC1),TU30480(TPA1),TU3165(RHM1),TU32265(BOR2),TU34334(PUMP5),TU34467(GS1-1),TU34468(GS1-1),TU34469(GS1-1),TU34470(GS1-1),TU34960(GOLS2),TU35985(TIP1-2),TU36538(CYP734A1),TU37629(GSVIVT00037159001),TU38500(PUMP5…	TU11060(HPD),TU1194(APT5),TU13830(PMA4),TU13954(ASN2),TU15827(asd),TU15828(asd),TU16776(ABCB18),TU16787(ABCB15),TU16907(ABCB15),TU17361(At2g26230),TU17829(At5g51830),TU17837(DTX49),TU19184(PFK3),TU20617(NIA),TU20724(TIFY9),TU23870(CYP94C1),TU23888(CYP94C1),TU25264(At2g48020),TU25309(ERF071),TU25456(DLO2),TU25990(ucpA),TU27420(RBOHB),TU27565(RBCS),TU30919(DTX40),TU31027(ASP1),TU31046(ASP1),TU32215…
	GO:0008150	Biological Process	GO:0051704	multi-organism process	2	14	TU14287(PER72),TU39627(PER21)	TU21338(JAL3),TU23870(CYP94C1),TU23888(CYP94C1),TU43225(PBL10),TU51509(At1g32060),TU52035(PCKA),TU52036(PCKA),TU56536(PAO),TU56537(PAO),TU59206(CYP94C1),TU59207(CYP94C1),TU59238(PGIC1),TU59279(PGIC),TU64629(CSLA9)
	GO:0008150	Biological Process	GO:0050896	response to stimulus	22	30	TU10413(--),TU14047(GLN1-1),TU14287(PER72),TU16268(NIP3-1),TU17507(GOLS2),TU25713(pod),TU26169(PNC1),TU34334(PUMP5),TU34960(GOLS2),TU35985(TIP1-2),TU36538(CYP734A1),TU37629(GSVIVT00037159001),TU38500(PUMP5),TU39627(PER21),TU39729(PER5),TU4051(HIPP26),TU43270(TIP1-2),TU50919(TIP2-1),TU50920(TIP2-1),TU50921(TIP2-1),TU8825(NIP3-1),TU9955(PER10)	TU14176(CHIT1B),TU16787(ABCB15),TU20724(TIFY9),TU22143(GEK1),TU23870(CYP94C1),TU23888(CYP94C1),TU25309(ERF071),TU26873(PP2C27),TU27420(RBOHB),TU32215(EBF2),TU34186(COR413PM2),TU35949(ACR9),TU36125(CTIMC),TU40506(EBF2),TU42419(SUS2),TU43225(PBL10),TU51509(At1g32060),TU52035(PCKA),TU52036(PCKA),TU56536(PAO),TU56537(PAO),TU59206(CYP94C1),TU59207(CYP94C1),TU59238(PGIC1),TU59279(PGIC),TU61889(PNC1),TU…
	GO:0008150	Biological Process	GO:0051179	localization	21	21	TU1420(TIP4-1),TU14502(NRAMP4),TU16268(NIP3-1),TU17635(PIP1-2),TU18139(TOL1),TU21287(PHT1-8),TU2713(TIP4-1),TU28891(PIP1-2),TU32265(BOR2),TU34334(PUMP5),TU35842(PIP1-2),TU35985(TIP1-2),TU38500(PUMP5),TU39618(PIP2-4),TU4051(HIPP26),TU43270(TIP1-2),TU50919(TIP2-1),TU50920(TIP2-1),TU50921(TIP2-1),TU56207(HAK5),TU8825(NIP3-1)	TU16776(ABCB18),TU16787(ABCB15),TU16907(ABCB15),TU25264(At2g48020),TU27420(RBOHB),TU36125(CTIMC),TU37337(ABCC10),TU39231(--),TU39232(--),TU39233(--),TU41372(MST4),TU41377(STP13),TU43156(NPF8.1),TU51509(At1g32060),TU51749(At1g75220),TU51996(SUC4),TU57008(NPF4.6),TU60355(BHLH121),TU60781(DIT2),TU64629(CSLA9),TU9969(HB1)
	GO:0008150	Biological Process	GO:0048519	negative regulation of biological process	0	3	--	TU36898(PECS-1.1),TU515(PFP-BETA),TU52725(RAMDAZC7)
	GO:0008150	Biological Process	GO:0009987	cellular process	39	92	TU10038(ADC2),TU13938(TPPJ),TU14047(GLN1-1),TU14230(CPK16),TU14287(PER72),TU16268(NIP3-1),TU21287(PHT1-8),TU22181(SAMDC1),TU25426(SAMS3),TU28612(COAC1),TU30149(RIPK),TU30480(TPA1),TU31315(XTH15),TU3165(RHM1),TU34467(GS1-1),TU34468(GS1-1),TU34469(GS1-1),TU34470(GS1-1),TU37629(GSVIVT00037159001),TU39187(--),TU39627(PER21),TU40725(SHM4),TU4215(BAM1),TU46734(SAMDC),TU47379(CSLD3),TU50819(At4g27290),T…	TU11051(KING1),TU11060(HPD),TU1194(APT5),TU13830(PMA4),TU13954(ASN2),TU14176(CHIT1B),TU15827(asd),TU15828(asd),TU16776(ABCB18),TU16787(ABCB15),TU16907(ABCB15),TU17361(At2g26230),TU17829(At5g51830),TU17837(DTX49),TU19184(PFK3),TU20617(NIA),TU20724(TIFY9),TU21338(JAL3),TU21926(RAV2),TU23870(CYP94C1),TU23888(CYP94C1),TU24479(RAP2-7),TU24596(SlH4),TU25264(At2g48020),TU25309(ERF071),TU26873(PP2C27),TU…
	GO:0008150	Biological Process	GO:0048518	positive regulation of biological process	0	2	--	TU59238(PGIC1),TU59279(PGIC)
	GO:0008150	Biological Process	GO:0002376	immune system process	0	1	--	TU51509(At1g32060)
	GO:0008150	Biological Process	GO:0023052	signaling	0	10	--	TU23870(CYP94C1),TU23888(CYP94C1),TU25309(ERF071),TU51509(At1g32060),TU59206(CYP94C1),TU59207(CYP94C1),TU61891(CIPK18),TU64629(CSLA9),TU8397(--),TU9969(HB1)
	GO:0008150	Biological Process	GO:0022414	reproductive process	0	5	--	TU42419(SUS2),TU56536(PAO),TU56537(PAO),TU59238(PGIC1),TU59279(PGIC)
	GO:0008150	Biological Process	GO:0000003	reproduction	0	5	--	TU42419(SUS2),TU56536(PAO),TU56537(PAO),TU59238(PGIC1),TU59279(PGIC)
	GO:0008150	Biological Process	GO:0008152	metabolic process	45	99	TU10038(ADC2),TU11443(CYP71A1),TU13938(TPPJ),TU14047(GLN1-1),TU14230(CPK16),TU14287(PER72),TU17507(GOLS2),TU22181(SAMDC1),TU25426(SAMS3),TU25713(pod),TU26169(PNC1),TU26193(BACOVA_02659),TU26199(SDR2a),TU30149(RIPK),TU30480(TPA1),TU31315(XTH15),TU3165(RHM1),TU34467(GS1-1),TU34468(GS1-1),TU34469(GS1-1),TU34470(GS1-1),TU34960(GOLS2),TU36538(CYP734A1),TU37629(GSVIVT00037159001),TU39627(PER21),TU39729…	TU11051(KING1),TU11060(HPD),TU11325(SS),TU1194(APT5),TU13830(PMA4),TU13954(ASN2),TU14176(CHIT1B),TU15827(asd),TU15828(asd),TU16857(RPL31),TU17361(At2g26230),TU17591(CYT1),TU17829(At5g51830),TU19184(PFK3),TU20617(NIA),TU21926(RAV2),TU23247(IRL5),TU23870(CYP94C1),TU23888(CYP94C1),TU24479(RAP2-7),TU25309(ERF071),TU25456(DLO2),TU25990(ucpA),TU26873(PP2C27),TU27420(RBOHB),TU27565(RBCS),TU30398(SS),TU3…
	GO:0008150	Biological Process	GO:0071840	cellular component organization or biogenesis	7	12	TU23038(RPL7A-1),TU31315(XTH15),TU39187(--),TU50919(TIP2-1),TU50920(TIP2-1),TU50921(TIP2-1),TU59385(GP1)	TU24596(SlH4),TU36125(CTIMC),TU36898(PECS-1.1),TU39901(ADF6),TU515(PFP-BETA),TU51509(At1g32060),TU56536(PAO),TU56537(PAO),TU59238(PGIC1),TU59279(PGIC),TU60355(BHLH121),TU64629(CSLA9)
	GO:0008150	Biological Process	GO:0040007	growth	1	0	TU36538(CYP734A1)	--
	GO:0008150	Biological Process	GO:0032501	multicellular organismal process	2	6	TU14047(GLN1-1),TU59385(GP1)	TU27420(RBOHB),TU51509(At1g32060),TU56536(PAO),TU56537(PAO),TU59238(PGIC1),TU59279(PGIC)
	GO:0008150	Biological Process	GO:0032502	developmental process	2	9	TU14047(GLN1-1),TU59385(GP1)	TU32215(EBF2),TU40506(EBF2),TU42419(SUS2),TU51509(At1g32060),TU56536(PAO),TU56537(PAO),TU59238(PGIC1),TU59279(PGIC),TU9729(NAC104)
	GO:0008150	Biological Process	GO:0065007	biological regulation	3	24	TU50919(TIP2-1),TU50920(TIP2-1),TU50921(TIP2-1)	TU20724(TIFY9),TU23870(CYP94C1),TU23888(CYP94C1),TU25309(ERF071),TU26873(PP2C27),TU36898(PECS-1.1),TU43897(CIPK32),TU47617(TGA1A),TU515(PFP-BETA),TU51509(At1g32060),TU52725(RAMDAZC7),TU56536(PAO),TU56537(PAO),TU59206(CYP94C1),TU59207(CYP94C1),TU59238(PGIC1),TU59279(PGIC),TU60355(BHLH121),TU61891(CIPK18),TU64629(CSLA9),TU8397(--),TU9486(CXXS1),TU9729(NAC104),TU9969(HB1)
	GO:0008150	Biological Process	GO:0050789	regulation of biological process	0	23	--	TU20724(TIFY9),TU23870(CYP94C1),TU23888(CYP94C1),TU25309(ERF071),TU26873(PP2C27),TU36898(PECS-1.1),TU43897(CIPK32),TU47617(TGA1A),TU515(PFP-BETA),TU51509(At1g32060),TU52725(RAMDAZC7),TU56536(PAO),TU56537(PAO),TU59206(CYP94C1),TU59207(CYP94C1),TU59238(PGIC1),TU59279(PGIC),TU60355(BHLH121),TU61891(CIPK18),TU64629(CSLA9),TU8397(--),TU9729(NAC104),TU9969(HB1)
	GO:0003674	Molecular Function	GO:0005215	transporter activity	11	14	TU16268(NIP3-1),TU21287(PHT1-8),TU34334(PUMP5),TU35985(TIP1-2),TU38500(PUMP5),TU43270(TIP1-2),TU50919(TIP2-1),TU50920(TIP2-1),TU50921(TIP2-1),TU56207(HAK5),TU8825(NIP3-1)	TU16776(ABCB18),TU16787(ABCB15),TU16907(ABCB15),TU17837(DTX49),TU25264(At2g48020),TU30919(DTX40),TU37337(ABCC10),TU39231(--),TU39232(--),TU39233(--),TU41372(MST4),TU41377(STP13),TU51749(At1g75220),TU51996(SUC4)
	GO:0003674	Molecular Function	GO:0016209	antioxidant activity	2	0	TU14287(PER72),TU37629(GSVIVT00037159001)	--
	GO:0003674	Molecular Function	GO:0003824	catalytic activity	56	113	TU10038(ADC2),TU11443(CYP71A1),TU13938(TPPJ),TU14047(GLN1-1),TU14230(CPK16),TU17507(GOLS2),TU20272(PDR1),TU22181(SAMDC1),TU25426(SAMS3),TU25713(pod),TU26169(PNC1),TU26193(BACOVA_02659),TU26199(SDR2a),TU30149(RIPK),TU30480(TPA1),TU31315(XTH15),TU3165(RHM1),TU34467(GS1-1),TU34468(GS1-1),TU34469(GS1-1),TU34470(GS1-1),TU34960(GOLS2),TU36048(UXS3),TU36538(CYP734A1),TU37629(GSVIVT00037159001),TU39345(H…	TU11051(KING1),TU11060(HPD),TU11325(SS),TU1194(APT5),TU13830(PMA4),TU13954(ASN2),TU14176(CHIT1B),TU15462(GSTU8),TU15558(ANS),TU15827(asd),TU15828(asd),TU16776(ABCB18),TU16787(ABCB15),TU16907(ABCB15),TU17361(At2g26230),TU17591(CYT1),TU17829(At5g51830),TU18254(LIGB),TU19184(PFK3),TU20617(NIA),TU21291(HSP26-A),TU22143(GEK1),TU23870(CYP94C1),TU23888(CYP94C1),TU24586(AIRP2),TU25456(DLO2),TU25990(ucpA)…
	GO:0003674	Molecular Function	GO:0005488	binding	40	77	TU11443(CYP71A1),TU14047(GLN1-1),TU14230(CPK16),TU14287(PER72),TU17507(GOLS2),TU20272(PDR1),TU25426(SAMS3),TU25713(pod),TU26169(PNC1),TU27962(Os05g0277500),TU30149(RIPK),TU3165(RHM1),TU34467(GS1-1),TU34468(GS1-1),TU34469(GS1-1),TU34470(GS1-1),TU34960(GOLS2),TU36048(UXS3),TU36146(AC58),TU36538(CYP734A1),TU37629(GSVIVT00037159001),TU39627(PER21),TU39729(PER5),TU4051(HIPP26),TU40725(SHM4),TU4091(HIP…	TU11060(HPD),TU13830(PMA4),TU13954(ASN2),TU15827(asd),TU15828(asd),TU16776(ABCB18),TU16787(ABCB15),TU18254(LIGB),TU20617(NIA),TU21338(JAL3),TU22143(GEK1),TU23870(CYP94C1),TU23888(CYP94C1),TU24586(AIRP2),TU24596(SlH4),TU26302(PDC4),TU26569(XB3),TU26873(PP2C27),TU27097(GSDA),TU27420(RBOHB),TU30500(WAV3),TU31027(ASP1),TU31046(ASP1),TU35949(ACR9),TU36061(UXS3),TU36062(THA1),TU36125(CTIMC),TU36180(OsI…
	GO:0003674	Molecular Function	GO:0001071	nucleic acid binding transcription factor activity	0	2	--	TU60355(BHLH121),TU9729(NAC104)
	GO:0005575	Cellular Component	GO:0030054	cell junction	7	5	TU14047(GLN1-1),TU4051(HIPP26),TU4091(HIPP26),TU42819(A6),TU50919(TIP2-1),TU50920(TIP2-1),TU50921(TIP2-1)	TU24596(SlH4),TU36125(CTIMC),TU41372(MST4),TU41377(STP13),TU9969(HB1)
	GO:0005575	Cellular Component	GO:0016020	membrane	27	34	TU14047(GLN1-1),TU1420(TIP4-1),TU16268(NIP3-1),TU17635(PIP1-2),TU18139(TOL1),TU21287(PHT1-8),TU2713(TIP4-1),TU28612(COAC1),TU28891(PIP1-2),TU32265(BOR2),TU34334(PUMP5),TU35842(PIP1-2),TU35985(TIP1-2),TU36538(CYP734A1),TU38500(PUMP5),TU39618(PIP2-4),TU4051(HIPP26),TU4091(HIPP26),TU43270(TIP1-2),TU47379(CSLD3),TU47469(At5g64030),TU50919(TIP2-1),TU50920(TIP2-1),TU50921(TIP2-1),TU56207(HAK5),TU61565(…	TU10159(--),TU13830(PMA4),TU16776(ABCB18),TU16787(ABCB15),TU17837(DTX49),TU22755(AVT6C),TU24596(SlH4),TU25264(At2g48020),TU27420(RBOHB),TU27460(--),TU30919(DTX40),TU34186(COR413PM2),TU35761(--),TU36125(CTIMC),TU37337(ABCC10),TU39231(--),TU39232(--),TU39233(--),TU41372(MST4),TU41377(STP13),TU43156(NPF8.1),TU51749(At1g75220),TU51996(SUC4),TU56536(PAO),TU56537(PAO),TU57379(Ldha),TU60982(AOX4),TU6462…
	GO:0005575	Cellular Component	GO:0044425	membrane part	23	23	TU1420(TIP4-1),TU16268(NIP3-1),TU17635(PIP1-2),TU21287(PHT1-8),TU2713(TIP4-1),TU28612(COAC1),TU28891(PIP1-2),TU32265(BOR2),TU34334(PUMP5),TU35842(PIP1-2),TU35985(TIP1-2),TU36538(CYP734A1),TU38500(PUMP5),TU39618(PIP2-4),TU43270(TIP1-2),TU47379(CSLD3),TU47469(At5g64030),TU50919(TIP2-1),TU50920(TIP2-1),TU50921(TIP2-1),TU56207(HAK5),TU61565(FLA2),TU8825(NIP3-1)	TU10159(--),TU13830(PMA4),TU16776(ABCB18),TU16787(ABCB15),TU17837(DTX49),TU22755(AVT6C),TU25264(At2g48020),TU27420(RBOHB),TU27460(--),TU30919(DTX40),TU34186(COR413PM2),TU35761(--),TU37337(ABCC10),TU39231(--),TU39232(--),TU39233(--),TU41372(MST4),TU41377(STP13),TU43156(NPF8.1),TU51749(At1g75220),TU51996(SUC4),TU60982(AOX4),TU64629(CSLA9)
	GO:0005575	Cellular Component	GO:0044421	extracellular region part	0	1	--	TU14176(CHIT1B)
	GO:0005575	Cellular Component	GO:0005576	extracellular region	2	3	TU31315(XTH15),TU59385(GP1)	TU14176(CHIT1B),TU36125(CTIMC),TU51509(At1g32060)
	GO:0005575	Cellular Component	GO:0044422	organelle part	10	19	TU34334(PUMP5),TU35985(TIP1-2),TU38500(PUMP5),TU4051(HIPP26),TU4091(HIPP26),TU43270(TIP1-2),TU47469(At5g64030),TU50919(TIP2-1),TU50920(TIP2-1),TU50921(TIP2-1)	TU15827(asd),TU15828(asd),TU24596(SlH4),TU25264(At2g48020),TU31027(ASP1),TU31046(ASP1),TU34186(COR413PM2),TU36125(CTIMC),TU47367(PSRP1),TU51509(At1g32060),TU56536(PAO),TU56537(PAO),TU59238(PGIC1),TU59279(PGIC),TU64629(CSLA9),TU7239(AERO2),TU7240(AERO1),TU7243(AERO1),TU7244(AERO1)
	GO:0005575	Cellular Component	GO:0043226	organelle	12	36	TU14047(GLN1-1),TU34334(PUMP5),TU35985(TIP1-2),TU38500(PUMP5),TU4051(HIPP26),TU4091(HIPP26),TU4215(BAM1),TU43270(TIP1-2),TU47469(At5g64030),TU50919(TIP2-1),TU50920(TIP2-1),TU50921(TIP2-1)	TU15827(asd),TU15828(asd),TU17361(At2g26230),TU23870(CYP94C1),TU23888(CYP94C1),TU24596(SlH4),TU25264(At2g48020),TU26873(PP2C27),TU27565(RBCS),TU31027(ASP1),TU31046(ASP1),TU34186(COR413PM2),TU36125(CTIMC),TU39901(ADF6),TU42592(At2g30620),TU43492(At2g30620),TU47367(PSRP1),TU48061(H1),TU48319(UBQ10),TU51509(At1g32060),TU51996(SUC4),TU52035(PCKA),TU52036(PCKA),TU56536(PAO),TU56537(PAO),TU59206(CYP94C…
	GO:0005575	Cellular Component	GO:0005623	cell	25	44	TU14047(GLN1-1),TU14287(PER72),TU16268(NIP3-1),TU17507(GOLS2),TU18139(TOL1),TU30480(TPA1),TU31315(XTH15),TU34334(PUMP5),TU34960(GOLS2),TU35985(TIP1-2),TU38500(PUMP5),TU39627(PER21),TU4051(HIPP26),TU4091(HIPP26),TU4215(BAM1),TU42819(A6),TU43270(TIP1-2),TU47469(At5g64030),TU50919(TIP2-1),TU50920(TIP2-1),TU50921(TIP2-1),TU59385(GP1),TU62938(SAM3),TU62939(SAM3),TU8825(NIP3-1)	TU1194(APT5),TU15827(asd),TU15828(asd),TU16857(RPL31),TU17361(At2g26230),TU17829(At5g51830),TU22143(GEK1),TU24596(SlH4),TU25264(At2g48020),TU26873(PP2C27),TU27565(RBCS),TU31027(ASP1),TU31046(ASP1),TU34186(COR413PM2),TU36125(CTIMC),TU36898(PECS-1.1),TU39901(ADF6),TU42592(At2g30620),TU43492(At2g30620),TU47367(PSRP1),TU4770(ADH3),TU48061(H1),TU4807(ADH3),TU48319(UBQ10),TU515(PFP-BETA),TU51509(At1g32…
	GO:0005575	Cellular Component	GO:0044464	cell part	25	44	TU14047(GLN1-1),TU14287(PER72),TU16268(NIP3-1),TU17507(GOLS2),TU18139(TOL1),TU30480(TPA1),TU31315(XTH15),TU34334(PUMP5),TU34960(GOLS2),TU35985(TIP1-2),TU38500(PUMP5),TU39627(PER21),TU4051(HIPP26),TU4091(HIPP26),TU4215(BAM1),TU42819(A6),TU43270(TIP1-2),TU47469(At5g64030),TU50919(TIP2-1),TU50920(TIP2-1),TU50921(TIP2-1),TU59385(GP1),TU62938(SAM3),TU62939(SAM3),TU8825(NIP3-1)	TU1194(APT5),TU15827(asd),TU15828(asd),TU16857(RPL31),TU17361(At2g26230),TU17829(At5g51830),TU22143(GEK1),TU24596(SlH4),TU25264(At2g48020),TU26873(PP2C27),TU27565(RBCS),TU31027(ASP1),TU31046(ASP1),TU34186(COR413PM2),TU36125(CTIMC),TU36898(PECS-1.1),TU39901(ADF6),TU42592(At2g30620),TU43492(At2g30620),TU47367(PSRP1),TU4770(ADH3),TU48061(H1),TU4807(ADH3),TU48319(UBQ10),TU515(PFP-BETA),TU51509(At1g32…
	GO:0005575	Cellular Component	GO:0032991	macromolecular complex	1	1	TU14047(GLN1-1)	TU16857(RPL31)
NZ1 Control vs NZ1 -K	GO:0008150	Biological Process	GO:0044699	single-organism process	57	41	TU10038(ADC2),TU11441(CYP75B2),TU11791(RBOHC),TU11793(RBOHC),TU13938(TPPJ),TU15190(RECQL5),TU16268(NIP3-1),TU16797(At4g22110),TU17507(GOLS2),TU20066(PMA4),TU21224(IAA14),TU21225(IAA14),TU24873(AS),TU27354(EMB3004),TU30480(TPA1),TU30580(AMT1-2),TU3189(co-1),TU32265(BOR2),TU33987(UGD3),TU34334(PUMP5),TU34468(GS1-1),TU34469(GS1-1),TU34470(GS1-1),TU34960(GOLS2),TU37151(CPR),TU38423(CPR),TU38500(PUMP5…	TU11060(HPD),TU1194(APT5),TU13830(PMA4),TU17829(At5g51830),TU19184(PFK3),TU25309(ERF071),TU25925(GLDH),TU25990(ucpA),TU25993(--),TU27812(ENT3),TU30919(DTX40),TU31367(Os04g0530600),TU36180(OsI_35105),TU36268(ACO1),TU36357(HXK1),TU36442(Os01g0760600),TU36616(--),TU37561(COX15),TU39901(ADF6),TU4032(ADF5),TU4071(ADF5),TU41377(STP13),TU4218(At4g24830),TU42419(SUS2),TU42726(ADH2),TU42727(ADH2),TU4827(A…
	GO:0008150	Biological Process	GO:0051179	localization	25	5	TU1420(TIP4-1),TU16268(NIP3-1),TU17635(PIP1-2),TU20066(PMA4),TU2713(TIP4-1),TU28891(PIP1-2),TU29988(TIP2-1),TU30580(AMT1-2),TU32265(BOR2),TU34334(PUMP5),TU35842(PIP1-2),TU38500(PUMP5),TU39618(PIP2-4),TU40040(PHT1-4),TU4051(HIPP26),TU43270(TIP1-2),TU45836(SUC2),TU49279(pKIWI503),TU50919(TIP2-1),TU50920(TIP2-1),TU50921(TIP2-1),TU52077(dfr1),TU53335(DTC),TU56207(HAK5),TU8825(NIP3-1)	TU27812(ENT3),TU41377(STP13),TU48436(SFT2),TU51509(At1g32060),TU51749(At1g75220)
	GO:0008150	Biological Process	GO:0050896	response to stimulus	18	10	TU16268(NIP3-1),TU17507(GOLS2),TU21224(IAA14),TU21225(IAA14),TU34334(PUMP5),TU34960(GOLS2),TU38500(PUMP5),TU4051(HIPP26),TU43270(TIP1-2),TU47825(RSI-1),TU49279(pKIWI503),TU50919(TIP2-1),TU50920(TIP2-1),TU50921(TIP2-1),TU52077(dfr1),TU53335(DTC),TU58557(tag),TU8825(NIP3-1)	TU14176(CHIT1B),TU22144(GEK1),TU25296(--),TU25309(ERF071),TU40012(STH-2),TU42419(SUS2),TU51509(At1g32060),TU59258(PGIC),TU61945(PNC1),TU8397(--)
	GO:0008150	Biological Process	GO:0048519	negative regulation of biological process	0	3	--	TU38899(PME17),TU515(PFP-BETA),TU52725(RAMDAZC7)
	GO:0008150	Biological Process	GO:0071840	cellular component organization or biogenesis	9	9	TU15190(RECQL5),TU39188(--),TU49279(pKIWI503),TU50919(TIP2-1),TU50920(TIP2-1),TU50921(TIP2-1),TU57955(TUBA3),TU59385(GP1),TU62126(TUBB5)	TU24615(SlH4),TU36616(--),TU38899(PME17),TU39901(ADF6),TU4032(ADF5),TU4071(ADF5),TU515(PFP-BETA),TU51509(At1g32060),TU59258(PGIC)
	GO:0008150	Biological Process	GO:0002376	immune system process	0	1	--	TU51509(At1g32060)
	GO:0008150	Biological Process	GO:0051704	multi-organism process	1	3	TU52077(dfr1)	TU21338(JAL3),TU51509(At1g32060),TU59258(PGIC)
	GO:0008150	Biological Process	GO:0048518	positive regulation of biological process	0	1	--	TU59258(PGIC)
	GO:0008150	Biological Process	GO:0023052	signaling	3	3	TU21224(IAA14),TU21225(IAA14),TU47825(RSI-1)	TU25309(ERF071),TU51509(At1g32060),TU8397(--)
	GO:0008150	Biological Process	GO:0040007	growth	1	0	TU60783(RIBA1)	--
	GO:0008150	Biological Process	GO:0008152	metabolic process	52	55	TU10038(ADC2),TU11441(CYP75B2),TU11791(RBOHC),TU11793(RBOHC),TU13938(TPPJ),TU1408(ZSD1),TU15190(RECQL5),TU16797(At4g22110),TU17507(GOLS2),TU20066(PMA4),TU21224(IAA14),TU21225(IAA14),TU24873(AS),TU25426(SAMS3),TU26096(APS1),TU27354(EMB3004),TU28253(SCL13),TU30480(TPA1),TU30580(AMT1-2),TU3189(co-1),TU33987(UGD3),TU34468(GS1-1),TU34469(GS1-1),TU34470(GS1-1),TU34960(GOLS2),TU35663(ERF2),TU37151(CPR),…	TU11051(KING1),TU11060(HPD),TU11325(SS),TU1194(APT5),TU13830(PMA4),TU14167(CHIT1B),TU14168(CHIT1B),TU14176(CHIT1B),TU14182(CHI14),TU14212(Cht1),TU17829(At5g51830),TU19184(PFK3),TU19377(INVA),TU25309(ERF071),TU25925(GLDH),TU25990(ucpA),TU25993(--),TU26085(--),TU30398(SS),TU31367(Os04g0530600),TU31631(NAC056),TU36180(OsI_35105),TU36268(ACO1),TU36357(HXK1),TU36442(Os01g0760600),TU36616(--),TU37561(C…
	GO:0008150	Biological Process	GO:0022414	reproductive process	0	2	--	TU42419(SUS2),TU59258(PGIC)
	GO:0008150	Biological Process	GO:0009987	cellular process	44	46	TU10038(ADC2),TU13938(TPPJ),TU15190(RECQL5),TU16268(NIP3-1),TU20066(PMA4),TU21224(IAA14),TU21225(IAA14),TU24873(AS),TU25426(SAMS3),TU26096(APS1),TU30480(TPA1),TU30580(AMT1-2),TU34468(GS1-1),TU34469(GS1-1),TU34470(GS1-1),TU35663(ERF2),TU39188(--),TU40040(PHT1-4),TU44024(LOX2.1),TU45836(SUC2),TU47825(RSI-1),TU49279(pKIWI503),TU50919(TIP2-1),TU50920(TIP2-1),TU50921(TIP2-1),TU51095(PGDH2),TU51699(WAT…	TU11051(KING1),TU11060(HPD),TU1194(APT5),TU13830(PMA4),TU14167(CHIT1B),TU14168(CHIT1B),TU14176(CHIT1B),TU14182(CHI14),TU17829(At5g51830),TU19184(PFK3),TU21338(JAL3),TU24615(SlH4),TU25309(ERF071),TU25925(GLDH),TU26085(--),TU30919(DTX40),TU31367(Os04g0530600),TU31631(NAC056),TU36180(OsI_35105),TU36357(HXK1),TU36442(Os01g0760600),TU36616(--),TU37561(COX15),TU38428(IF3-2),TU38899(PME17),TU39901(ADF6)…
	GO:0008150	Biological Process	GO:0000003	reproduction	0	2	--	TU42419(SUS2),TU59258(PGIC)
	GO:0008150	Biological Process	GO:0032501	multicellular organismal process	2	2	TU49279(pKIWI503),TU59385(GP1)	TU51509(At1g32060),TU59258(PGIC)
	GO:0008150	Biological Process	GO:0032502	developmental process	3	3	TU49279(pKIWI503),TU59385(GP1),TU60783(RIBA1)	TU42419(SUS2),TU51509(At1g32060),TU59258(PGIC)
	GO:0008150	Biological Process	GO:0065007	biological regulation	8	9	TU21224(IAA14),TU21225(IAA14),TU28253(SCL13),TU47825(RSI-1),TU49279(pKIWI503),TU50919(TIP2-1),TU50920(TIP2-1),TU50921(TIP2-1)	TU25309(ERF071),TU31367(Os04g0530600),TU38899(PME17),TU515(PFP-BETA),TU51509(At1g32060),TU52725(RAMDAZC7),TU59258(PGIC),TU8397(--),TU9486(CXXS1)
	GO:0008150	Biological Process	GO:0050789	regulation of biological process	5	7	TU21224(IAA14),TU21225(IAA14),TU28253(SCL13),TU47825(RSI-1),TU49279(pKIWI503)	TU25309(ERF071),TU38899(PME17),TU515(PFP-BETA),TU51509(At1g32060),TU52725(RAMDAZC7),TU59258(PGIC),TU8397(--)
	GO:0003674	Molecular Function	GO:0005215	transporter activity	15	3	TU16268(NIP3-1),TU20066(PMA4),TU30580(AMT1-2),TU34334(PUMP5),TU38500(PUMP5),TU40040(PHT1-4),TU43270(TIP1-2),TU45836(SUC2),TU50919(TIP2-1),TU50920(TIP2-1),TU50921(TIP2-1),TU51699(WAT1),TU53335(DTC),TU56207(HAK5),TU8825(NIP3-1)	TU30919(DTX40),TU41377(STP13),TU51749(At1g75220)
	GO:0003674	Molecular Function	GO:0005198	structural molecule activity	2	0	TU57955(TUBA3),TU62126(TUBB5)	--
	GO:0003674	Molecular Function	GO:0003824	catalytic activity	43	55	TU10038(ADC2),TU11441(CYP75B2),TU11791(RBOHC),TU11793(RBOHC),TU13938(TPPJ),TU15190(RECQL5),TU16797(At4g22110),TU17507(GOLS2),TU20066(PMA4),TU24873(AS),TU25426(SAMS3),TU26096(APS1),TU27354(EMB3004),TU30480(TPA1),TU3189(co-1),TU33987(UGD3),TU34468(GS1-1),TU34469(GS1-1),TU34470(GS1-1),TU34960(GOLS2),TU37151(CPR),TU38423(CPR),TU39345(HSP26-A),TU42819(A6),TU4317(VTC2),TU44024(LOX2.1),TU45213(At1g22430…	TU11051(KING1),TU11060(HPD),TU11325(SS),TU1194(APT5),TU13830(PMA4),TU14076(GSTU25),TU14176(CHIT1B),TU15462(GSTU8),TU17829(At5g51830),TU19184(PFK3),TU19377(INVA),TU21291(HSP26-A),TU22144(GEK1),TU25296(--),TU25925(GLDH),TU25990(ucpA),TU25993(--),TU27095(GSDA),TU30398(SS),TU31367(Os04g0530600),TU32228(HST),TU36021(UBC7),TU36049(UXS3),TU36061(UXS3),TU36180(OsI_35105),TU36268(ACO1),TU36357(HXK1),TU364…
	GO:0003674	Molecular Function	GO:0005488	binding	36	29	TU11441(CYP75B2),TU11791(RBOHC),TU11793(RBOHC),TU15190(RECQL5),TU16797(At4g22110),TU17507(GOLS2),TU17874(RIN2),TU20066(PMA4),TU21224(IAA14),TU21225(IAA14),TU24873(AS),TU25426(SAMS3),TU27962(Os05g0277500),TU33987(UGD3),TU34468(GS1-1),TU34469(GS1-1),TU34470(GS1-1),TU34960(GOLS2),TU37151(CPR),TU38423(CPR),TU4051(HIPP26),TU44024(LOX2.1),TU45213(At1g22430),TU51095(PGDH2),TU57955(TUBA3),TU59383(PANK2),…	TU11060(HPD),TU13830(PMA4),TU21338(JAL3),TU22144(GEK1),TU24615(SlH4),TU25925(GLDH),TU27095(GSDA),TU36049(UXS3),TU36061(UXS3),TU36180(OsI_35105),TU36268(ACO1),TU36357(HXK1),TU36442(Os01g0760600),TU36616(--),TU4218(At4g24830),TU42726(ADH2),TU42727(ADH2),TU42768(CCR1),TU43977(CCR1),TU48061(H1),TU4827(ADH3),TU515(PFP-BETA),TU51509(At1g32060),TU57192(PFP-ALPHA),TU60353(erd-2),TU61785(At5g05600),TU6189…
	GO:0005575	Cellular Component	GO:0044425	membrane part	28	13	TU11791(RBOHC),TU11793(RBOHC),TU1420(TIP4-1),TU16268(NIP3-1),TU17635(PIP1-2),TU20066(PMA4),TU2713(TIP4-1),TU28891(PIP1-2),TU29988(TIP2-1),TU30580(AMT1-2),TU32265(BOR2),TU34334(PUMP5),TU35842(PIP1-2),TU38500(PUMP5),TU39618(PIP2-4),TU40040(PHT1-4),TU43270(TIP1-2),TU45836(SUC2),TU50919(TIP2-1),TU50920(TIP2-1),TU50921(TIP2-1),TU51699(WAT1),TU52241(CESA2),TU53335(DTC),TU56207(HAK5),TU58880(RBL1),TU615…	TU13830(PMA4),TU25925(GLDH),TU26085(--),TU27812(ENT3),TU30919(DTX40),TU35761(--),TU37561(COX15),TU41377(STP13),TU48436(SFT2),TU51749(At1g75220),TU51763(At4g34480),TU60353(erd-2),TU9485(PSBQ)
	GO:0005575	Cellular Component	GO:0030054	cell junction	8	2	TU4051(HIPP26),TU42819(A6),TU47825(RSI-1),TU50919(TIP2-1),TU50920(TIP2-1),TU50921(TIP2-1),TU53335(DTC),TU7215(ERD4)	TU24615(SlH4),TU41377(STP13)
	GO:0005575	Cellular Component	GO:0016020	membrane	32	16	TU11791(RBOHC),TU11793(RBOHC),TU1420(TIP4-1),TU16268(NIP3-1),TU17635(PIP1-2),TU20066(PMA4),TU2713(TIP4-1),TU28891(PIP1-2),TU29988(TIP2-1),TU30580(AMT1-2),TU32265(BOR2),TU34334(PUMP5),TU35842(PIP1-2),TU37151(CPR),TU38423(CPR),TU38500(PUMP5),TU39618(PIP2-4),TU40040(PHT1-4),TU4051(HIPP26),TU43270(TIP1-2),TU45836(SUC2),TU50919(TIP2-1),TU50920(TIP2-1),TU50921(TIP2-1),TU51699(WAT1),TU52241(CESA2),TU533…	TU13830(PMA4),TU24615(SlH4),TU25296(--),TU25925(GLDH),TU26085(--),TU27812(ENT3),TU30919(DTX40),TU35761(--),TU37561(COX15),TU41377(STP13),TU48436(SFT2),TU51749(At1g75220),TU51763(At4g34480),TU57379(Ldha),TU60353(erd-2),TU9485(PSBQ)
	GO:0005575	Cellular Component	GO:0044421	extracellular region part	0	1	--	TU14176(CHIT1B)
	GO:0005575	Cellular Component	GO:0031012	extracellular matrix	1	0	TU47825(RSI-1)	--
	GO:0005575	Cellular Component	GO:0005576	extracellular region	1	2	TU59385(GP1)	TU14176(CHIT1B),TU51509(At1g32060)
	GO:0005575	Cellular Component	GO:0044422	organelle part	12	7	TU34334(PUMP5),TU37151(CPR),TU38423(CPR),TU38500(PUMP5),TU4051(HIPP26),TU43270(TIP1-2),TU50919(TIP2-1),TU50920(TIP2-1),TU50921(TIP2-1),TU53335(DTC),TU60783(RIBA1),TU7215(ERD4)	TU24615(SlH4),TU25925(GLDH),TU37561(COX15),TU4218(At4g24830),TU47368(PSRP1),TU51509(At1g32060),TU59258(PGIC)
	GO:0005575	Cellular Component	GO:0005623	cell	26	25	TU15190(RECQL5),TU16268(NIP3-1),TU17507(GOLS2),TU30480(TPA1),TU3189(co-1),TU34334(PUMP5),TU34960(GOLS2),TU37151(CPR),TU38423(CPR),TU38500(PUMP5),TU4051(HIPP26),TU42819(A6),TU43270(TIP1-2),TU47825(RSI-1),TU50919(TIP2-1),TU50920(TIP2-1),TU50921(TIP2-1),TU53335(DTC),TU57955(TUBA3),TU59385(GP1),TU60783(RIBA1),TU62126(TUBB5),TU62938(SAM3),TU62939(SAM3),TU7215(ERD4),TU8825(NIP3-1)	TU1194(APT5),TU17829(At5g51830),TU22144(GEK1),TU24615(SlH4),TU25134(At2g30620),TU25296(--),TU25925(GLDH),TU36616(--),TU37561(COX15),TU38899(PME17),TU39901(ADF6),TU4032(ADF5),TU4071(ADF5),TU40710(ATJ20),TU4218(At4g24830),TU44659(RPL35),TU47368(PSRP1),TU48061(H1),TU4827(ADH3),TU515(PFP-BETA),TU51509(At1g32060),TU57379(Ldha),TU59258(PGIC),TU9485(PSBQ),TU9486(CXXS1)
	GO:0005575	Cellular Component	GO:0044464	cell part	26	25	TU15190(RECQL5),TU16268(NIP3-1),TU17507(GOLS2),TU30480(TPA1),TU3189(co-1),TU34334(PUMP5),TU34960(GOLS2),TU37151(CPR),TU38423(CPR),TU38500(PUMP5),TU4051(HIPP26),TU42819(A6),TU43270(TIP1-2),TU47825(RSI-1),TU50919(TIP2-1),TU50920(TIP2-1),TU50921(TIP2-1),TU53335(DTC),TU57955(TUBA3),TU59385(GP1),TU60783(RIBA1),TU62126(TUBB5),TU62938(SAM3),TU62939(SAM3),TU7215(ERD4),TU8825(NIP3-1)	TU1194(APT5),TU17829(At5g51830),TU22144(GEK1),TU24615(SlH4),TU25134(At2g30620),TU25296(--),TU25925(GLDH),TU36616(--),TU37561(COX15),TU38899(PME17),TU39901(ADF6),TU4032(ADF5),TU4071(ADF5),TU40710(ATJ20),TU4218(At4g24830),TU44659(RPL35),TU47368(PSRP1),TU48061(H1),TU4827(ADH3),TU515(PFP-BETA),TU51509(At1g32060),TU57379(Ldha),TU59258(PGIC),TU9485(PSBQ),TU9486(CXXS1)
	GO:0005575	Cellular Component	GO:0043226	organelle	16	15	TU15190(RECQL5),TU3189(co-1),TU34334(PUMP5),TU37151(CPR),TU38423(CPR),TU38500(PUMP5),TU4051(HIPP26),TU43270(TIP1-2),TU50919(TIP2-1),TU50920(TIP2-1),TU50921(TIP2-1),TU53335(DTC),TU57955(TUBA3),TU60783(RIBA1),TU62126(TUBB5),TU7215(ERD4)	TU24615(SlH4),TU25134(At2g30620),TU25296(--),TU25925(GLDH),TU36616(--),TU37561(COX15),TU39901(ADF6),TU4032(ADF5),TU4071(ADF5),TU40710(ATJ20),TU4218(At4g24830),TU47368(PSRP1),TU48061(H1),TU51509(At1g32060),TU59258(PGIC)
	GO:0005575	Cellular Component	GO:0032991	macromolecular complex	2	2	TU57955(TUBA3),TU62126(TUBB5)	TU44659(RPL35),TU9485(PSBQ)

## Sheet: Table.S2
Table S2.KEGG enrichment of DEGs in Xu32 and NZ1 plants under K+-deficiency stress
Paired-comparison groups	KEGG_A_class	KEGG_B_class	Pathway	A vs B	All	P value	Q value	Pathway ID	Genes	K_IDs
Xu32 Control vs Xu32 -K	Metabolism	Biosynthesis of other secondary metabolites	Phenylpropanoid biosynthesis	72	671	5.84e-33	5.02e-31	ko00940	TU14251(PER72);TU14274(PER72);TU14275(PER72);TU14287(PER72);TU14404(PER27);TU14555(CCOAOMT);TU14559(CCOAOMT);TU14563(CCOAOMT);TU17319(GSVIVT00037159001);TU17382(GSVIVT00037159001);TU23204(F6'H1);TU23210(F6'H2);TU23211(F6'H1);TU23215(F6'H1);TU23216(F6'H2);TU23226(F6'H1);TU23394(F6'H2);TU23428(F6'H2);TU23429(F6'H2);TU23430(F6'H2);TU23431(F6'H2);TU23433(F6'H2);TU23434(F6'H2);TU23637(F6'H2);TU23648(F…	K00430+K00430+K00430+K00430+K00430+K00588+K00588+K00588+K00430+K00430+K06892+K06892+K06892+K06892+K06892+K06892+K06892+K06892+K06892+K06892+K06892+K06892+K06892+K06892+K06892+K06892+K10775+K00430+K00430+K00430+K05349+K10775+K00430+K00430+K13065+K13065+K18368+K00083+K00083+K00083+K00083+K00083+K00083+K13065+K00430+K13065+K00430+K00430+K00430+K18368+K00083+K00430+K00430+K22395+K22395+K22395+K22395+…
	Metabolism	Global and overview maps	Biosynthesis of secondary metabolites	168	3673	7.91e-32	3.4e-30	ko01110	TU11443(CYP71A1);TU13954(ASN2);TU13998(Os07g0190000);TU14251(PER72);TU14274(PER72);TU14275(PER72);TU14287(PER72);TU14404(PER27);TU14555(CCOAOMT);TU14559(CCOAOMT);TU14563(CCOAOMT);TU15827(asd);TU15828(asd);TU15905(asd);TU15906(asd);TU15907(asd);TU17319(GSVIVT00037159001);TU17382(GSVIVT00037159001);TU17591(CYT1);TU1851(FBA6);TU19184(PFK3);TU19473(AS);TU19811(PLR_Lp1);TU19812(PLR_Lp1);TU20438(MNR1);…	K20623+K01953+K01662+K00430+K00430+K00430+K00430+K00430+K00588+K00588+K00588+K00133+K00133+K00133+K00133+K00133+K00430+K00430+K00966+K01623+K00850+K01953+K21568+K21568+K15095+K18693+K06892+K06892+K06892+K06892+K06892+K06892+K06892+K06892+K06892+K06892+K06892+K06892+K06892+K06892+K06892+K06892+K10775+K00789+K00430+K00430+K00430+K05349+K01568+K00850+K10775+K00430+K00430+K14455+K14455+K12524+K04125+…
	Metabolism	Carbohydrate metabolism	Glycolysis / Gluconeogenesis	35	378	3.62e-14	1.04e-12	ko00010	TU1851(FBA6);TU19184(PFK3);TU26302(PDC4);TU28808(PFK3);TU36125(CTIMC);TU36180(OsI_35105);TU36357(HXK1);TU42081(At4g26390);TU42158(At4g26390);TU4770(ADH3);TU4782(ADH1);TU4797(ADH1);TU4802(ADH1);TU4807(ADH3);TU4831(ADH1);TU48543(PGK3);TU4856(ADH1);TU50972(PFK3);TU50973(PFK3);TU515(PFP-BETA);TU52035(PCKA);TU52036(PCKA);TU57192(PFP-ALPHA);TU57193(PFP-ALPHA);TU57379(Ldha);TU59238(PGIC1);TU59279(PGIC);…	K01623+K00850+K01568+K00850+K01803+K00873+K00844+K00873+K00873+K18857+K18857+K18857+K18857+K18857+K18857+K00927+K18857+K00850+K00850+K00895+K01610+K01610+K00895+K00895+K00016+K01810+K01810+K01568+K01568+K01568+K01568+K01568+K01568+K00873+K00016
	Metabolism	Global and overview maps	Metabolic pathways	173	6136	3.25e-09	6.99e-08	ko01100	TU10030(VHA-a3);TU10038(ADC2);TU11060(HPD);TU11325(SS);TU11357(SS);TU11443(CYP71A1);TU1194(APT5);TU13938(TPPJ);TU13954(ASN2);TU13998(Os07g0190000);TU14047(GLN1-1);TU14081(UGPA);TU14176(CHIT1B);TU14251(PER72);TU14274(PER72);TU14275(PER72);TU14287(PER72);TU14404(PER27);TU14555(CCOAOMT);TU14559(CCOAOMT);TU14563(CCOAOMT);TU15827(asd);TU15828(asd);TU15905(asd);TU15906(asd);TU15907(asd);TU16040(PCO1);T…	K02154+K01583+K00457+K00695+K00695+K20623+K00759+K01087+K01953+K01662+K01915+K00963+K20547+K00430+K00430+K00430+K00430+K00430+K00588+K00588+K00588+K00133+K00133+K00133+K00133+K00133+K10712+K10712+K00430+K00365+K00430+K00966+K00847+K01623+K00850+K01953+K01611+K10775+K00789+K00759+K00430+K10712+K00430+K00430+K05349+K01568+K01602+K00850+K00695+K00695+K10775+K00430+K00430+K14455+K14455+K12524+K13065+…
	Metabolism	Global and overview maps	Biosynthesis of amino acids	36	602	4.32e-09	7.43e-08	ko01230	TU14047(GLN1-1);TU15827(asd);TU15828(asd);TU15905(asd);TU15906(asd);TU15907(asd);TU1851(FBA6);TU19184(PFK3);TU25426(SAMS3);TU28808(PFK3);TU31027(ASP1);TU31046(ASP1);TU31129(AKHSDH1);TU34467(GS1-1);TU34468(GS1-1);TU34469(GS1-1);TU34470(GS1-1);TU36062(THA1);TU36125(CTIMC);TU36180(OsI_35105);TU36223(TS1);TU36442(Os01g0760600);TU40725(SHM4);TU41961(AKHSDH1);TU42081(At4g26390);TU42158(At4g26390);TU485…	K01915+K00133+K00133+K00133+K00133+K00133+K01623+K00850+K00789+K00850+K14455+K14455+K12524+K01915+K01915+K01915+K01915+K01620+K01803+K00873+K01733+K14454+K00600+K12524+K00873+K00873+K00927+K00850+K00850+K00826+K01696+K14455+K00549+K00873+K00789+K00789
	Metabolism	Amino acid metabolism	Cysteine and methionine metabolism	23	271	5.77e-09	8.27e-08	ko00270	TU15827(asd);TU15828(asd);TU15905(asd);TU15906(asd);TU15907(asd);TU16302(MGL);TU22181(SAMDC1);TU25426(SAMS3);TU31027(ASP1);TU31046(ASP1);TU31129(AKHSDH1);TU36268(ACO1);TU36442(Os01g0760600);TU41274(HMT-2);TU41961(AKHSDH1);TU46734(SAMDC);TU5379(BCAT2);TU57379(Ldha);TU61897(ASP1);TU61980(METE);TU62938(SAM3);TU62939(SAM3);TU64672(LDHA)	K00133+K00133+K00133+K00133+K00133+K01761+K01611+K00789+K14455+K14455+K12524+K05933+K14454+K00547+K12524+K01611+K00826+K00016+K14455+K00549+K00789+K00789+K00016
	Metabolism	Global and overview maps	2-Oxocarboxylic acid metabolism	19	222	1.11e-07	1.36e-06	ko01210	TU15827(asd);TU15828(asd);TU15905(asd);TU15906(asd);TU15907(asd);TU31027(ASP1);TU31046(ASP1);TU36442(Os01g0760600);TU5379(BCAT2);TU61897(ASP1);TU62202(CYP79A2);TU62203(CYP79D3);TU62208(CYP79A2);TU62210(CYP79A1);TU62220(CYP79A1);TU62299(CYP79A1);TU62302(CYP79A1);TU62310(CYP79A1);TU62318(CYP79A1)	K00133+K00133+K00133+K00133+K00133+K14455+K14455+K14454+K00826+K14455+K12153+K12153+K12153+K12153+K12153+K12153+K12153+K12153+K12153
	Metabolism	Biosynthesis of other secondary metabolites	Glucosinolate biosynthesis	10	79	3.79e-06	4.07e-05	ko00966	TU5379(BCAT2);TU62202(CYP79A2);TU62203(CYP79D3);TU62208(CYP79A2);TU62210(CYP79A1);TU62220(CYP79A1);TU62299(CYP79A1);TU62302(CYP79A1);TU62310(CYP79A1);TU62318(CYP79A1)	K00826+K12153+K12153+K12153+K12153+K12153+K12153+K12153+K12153+K12153
	Metabolism	Biosynthesis of other secondary metabolites	Monobactam biosynthesis	7	36	6.1e-06	5.83e-05	ko00261	TU15827(asd);TU15828(asd);TU15905(asd);TU15906(asd);TU15907(asd);TU31129(AKHSDH1);TU41961(AKHSDH1)	K00133+K00133+K00133+K00133+K00133+K12524+K12524
	Metabolism	Amino acid metabolism	Lysine biosynthesis	7	37	7.39e-06	6.36e-05	ko00300	TU15827(asd);TU15828(asd);TU15905(asd);TU15906(asd);TU15907(asd);TU31129(AKHSDH1);TU41961(AKHSDH1)	K00133+K00133+K00133+K00133+K00133+K12524+K12524
	Metabolism	Amino acid metabolism	Alanine, aspartate and glutamate metabolism	12	147	4.02e-05	0.000314	ko00250	TU13954(ASN2);TU14047(GLN1-1);TU19473(AS);TU31027(ASP1);TU31046(ASP1);TU34467(GS1-1);TU34468(GS1-1);TU34469(GS1-1);TU34470(GS1-1);TU36442(Os01g0760600);TU61897(ASP1);TU62435(GDHB)	K01953+K01915+K01953+K14455+K14455+K01915+K01915+K01915+K01915+K14454+K14455+K00261
	Metabolism	Energy metabolism	Nitrogen metabolism	9	93	0.000101164	0.000725	ko00910	TU14047(GLN1-1);TU20617(NIA);TU24278(NEC3);TU34467(GS1-1);TU34468(GS1-1);TU34469(GS1-1);TU34470(GS1-1);TU60517(NIR1);TU62435(GDHB)	K01915+K10534+K01674+K01915+K01915+K01915+K01915+K00366+K00261
	Metabolism	Amino acid metabolism	Arginine biosynthesis	10	119	0.00013847	0.000916	ko00220	TU14047(GLN1-1);TU31027(ASP1);TU31046(ASP1);TU34467(GS1-1);TU34468(GS1-1);TU34469(GS1-1);TU34470(GS1-1);TU36442(Os01g0760600);TU61897(ASP1);TU62435(GDHB)	K01915+K14455+K14455+K01915+K01915+K01915+K01915+K14454+K14455+K00261
	Metabolism	Energy metabolism	Carbon fixation in photosynthetic organisms	11	158	0.000342208	0.0021	ko00710	TU1851(FBA6);TU27565(RBCS);TU31027(ASP1);TU31046(ASP1);TU36125(CTIMC);TU36442(Os01g0760600);TU48543(PGK3);TU51509(At1g32060);TU52035(PCKA);TU52036(PCKA);TU61897(ASP1)	K01623+K01602+K14455+K14455+K01803+K14454+K00927+K00855+K01610+K01610+K14455
	Metabolism	Amino acid metabolism	Tyrosine metabolism	12	187	0.000393022	0.00223	ko00350	TU11060(HPD);TU31027(ASP1);TU31046(ASP1);TU36442(Os01g0760600);TU4770(ADH3);TU4782(ADH1);TU4797(ADH1);TU4802(ADH1);TU4807(ADH3);TU4831(ADH1);TU4856(ADH1);TU61897(ASP1)	K00457+K14455+K14455+K14454+K18857+K18857+K18857+K18857+K18857+K18857+K18857+K14455
	Metabolism	Biosynthesis of other secondary metabolites	Stilbenoid, diarylheptanoid and gingerol biosynthesis	9	112	0.000415184	0.00223	ko00945	TU14555(CCOAOMT);TU14559(CCOAOMT);TU14563(CCOAOMT);TU31432(OMT3);TU32228(HST);TU33252(HST);TU37198(HST);TU38436(HST);TU48825(ROMT)	K00588+K00588+K00588+K16040+K13065+K13065+K13065+K13065+K16040
	Metabolism	Carbohydrate metabolism	Fructose and mannose metabolism	12	198	0.000655731	0.00332	ko00051	TU17591(CYT1);TU17829(At5g51830);TU1851(FBA6);TU19184(PFK3);TU28808(PFK3);TU36125(CTIMC);TU36357(HXK1);TU50972(PFK3);TU50973(PFK3);TU515(PFP-BETA);TU57192(PFP-ALPHA);TU57193(PFP-ALPHA)	K00966+K00847+K01623+K00850+K00850+K01803+K00844+K00850+K00850+K00895+K00895+K00895
	Metabolism	Biosynthesis of other secondary metabolites	Betalain biosynthesis	3	11	0.0011635	0.00556	ko00965	TU18180(LIGB);TU18229(LIGB);TU18254(LIGB)	K15777+K15777+K15777
	Metabolism	Carbohydrate metabolism	Galactose metabolism	9	142	0.00224422	0.00968	ko00052	TU14081(UGPA);TU17507(GOLS2);TU19184(PFK3);TU28808(PFK3);TU33820(RFS5);TU34960(GOLS2);TU36357(HXK1);TU50972(PFK3);TU50973(PFK3)	K00963+K18819+K00850+K00850+K06617+K18819+K00844+K00850+K00850
	Metabolism	Metabolism of other amino acids	Cyanoamino acid metabolism	11	199	0.00227086	0.00968	ko00460	TU26193(BACOVA_02659);TU40725(SHM4);TU62202(CYP79A2);TU62203(CYP79D3);TU62208(CYP79A2);TU62210(CYP79A1);TU62220(CYP79A1);TU62299(CYP79A1);TU62302(CYP79A1);TU62310(CYP79A1);TU62318(CYP79A1)	K05349+K00600+K12153+K12153+K12153+K12153+K12153+K12153+K12153+K12153+K12153
	Metabolism	Amino acid metabolism	Arginine and proline metabolism	10	171	0.0023633	0.00968	ko00330	TU10038(ADC2);TU22181(SAMDC1);TU31027(ASP1);TU31046(ASP1);TU34813(P4H10);TU34814(P4H10);TU34815(P4H10);TU36442(Os01g0760600);TU46734(SAMDC);TU61897(ASP1)	K01583+K01611+K14455+K14455+K00472+K00472+K00472+K14454+K01611+K14455
	Metabolism	Carbohydrate metabolism	Pentose phosphate pathway	10	176	0.00291267	0.0114	ko00030	TU1851(FBA6);TU19184(PFK3);TU28808(PFK3);TU50972(PFK3);TU50973(PFK3);TU515(PFP-BETA);TU57192(PFP-ALPHA);TU57193(PFP-ALPHA);TU59238(PGIC1);TU59279(PGIC)	K01623+K00850+K00850+K00850+K00850+K00895+K00895+K00895+K01810+K01810
	Metabolism	Amino acid metabolism	Phenylalanine metabolism	10	194	0.00578356	0.0216	ko00360	TU11060(HPD);TU14555(CCOAOMT);TU14559(CCOAOMT);TU14563(CCOAOMT);TU25402(PAL);TU30480(TPA1);TU31027(ASP1);TU31046(ASP1);TU36442(Os01g0760600);TU61897(ASP1)	K00457+K00588+K00588+K00588+K10775+K10775+K14455+K14455+K14454+K14455
	Metabolism	Biosynthesis of other secondary metabolites	Flavonoid biosynthesis	7	116	0.00876896	0.0314	ko00941	TU14555(CCOAOMT);TU14559(CCOAOMT);TU14563(CCOAOMT);TU32228(HST);TU33252(HST);TU37198(HST);TU38436(HST)	K00588+K00588+K00588+K13065+K13065+K13065+K13065
	Metabolism	Amino acid metabolism	Glycine, serine and threonine metabolism	11	259	0.0154819	0.0533	ko00260	TU15827(asd);TU15828(asd);TU15905(asd);TU15906(asd);TU15907(asd);TU31129(AKHSDH1);TU36062(THA1);TU36223(TS1);TU40725(SHM4);TU41961(AKHSDH1);TU61045(TSB)	K00133+K00133+K00133+K00133+K00133+K12524+K01620+K01733+K00600+K12524+K01696
	Metabolism	Global and overview maps	Carbon metabolism	24	755	0.0172843	0.0572	ko01200	TU1851(FBA6);TU19184(PFK3);TU27565(RBCS);TU28808(PFK3);TU31027(ASP1);TU31046(ASP1);TU36125(CTIMC);TU36180(OsI_35105);TU36357(HXK1);TU36442(Os01g0760600);TU40725(SHM4);TU42081(At4g26390);TU42158(At4g26390);TU48543(PGK3);TU50972(PFK3);TU50973(PFK3);TU51509(At1g32060);TU52035(PCKA);TU52036(PCKA);TU59238(PGIC1);TU59279(PGIC);TU61897(ASP1);TU62435(GDHB);TU62686(OsI_35105)	K01623+K00850+K01602+K00850+K14455+K14455+K01803+K00873+K00844+K14454+K00600+K00873+K00873+K00927+K00850+K00850+K00855+K01610+K01610+K01810+K01810+K14455+K00261+K00873
	Metabolism	Metabolism of other amino acids	Taurine and hypotaurine metabolism	3	29	0.0197632	0.0629	ko00430	TU16040(PCO1);TU16041(PCO1);TU26132(PCO1)	K10712+K10712+K10712
	Environmental Information Processing	Signal transduction	Plant hormone signal transduction	18	563	0.0346781	0.107	ko04075	TU11422(TIFY10B);TU20724(TIFY9);TU25106(ERF1B);TU26256(PYL4);TU26257(PYL4);TU30748(--);TU30751(--);TU31345(GH3.10);TU32215(EBF2);TU34427(TIFY7);TU35780(PYL4);TU35784(PYL4);TU35906(PP2CA);TU40506(EBF2);TU47617(TGA1A);TU59081(TIFY9);TU59083(TIFY9);TU9842(PR1B1)	K13464+K13464+K14516+K14496+K14496+K14488+K14488+K14487+K14515+K13464+K14496+K14496+K14497+K14515+K14431+K13464+K13464+K13449
	Metabolism	Lipid metabolism	Biosynthesis of unsaturated fatty acids	5	93	0.0388662	0.114	ko01040	TU38711(Acot8);TU61993(At3g03980);TU62022(At3g03980);TU62025(At3g03980);TU77(ACX3)	K01068+K00059+K00059+K00059+K00232
	Metabolism	Biosynthesis of other secondary metabolites	Caffeine metabolism	1	2	0.0396401	0.114	ko00232	TU17361(At2g26230)	K00365
	Metabolism	Metabolism of other amino acids	Glutathione metabolism	9	240	0.0527806	0.145	ko00480	TU15462(GSTU8);TU21291(HSP26-A);TU26498(PRP1);TU26538(HSP26-A);TU31239(GST3);TU3287(PARA);TU39345(HSP26-A);TU52072(HSP26-A);TU9025(GST3)	K00799+K00799+K00799+K00799+K00799+K00799+K00799+K00799+K00799
	Metabolism	Biosynthesis of other secondary metabolites	Tropane, piperidine and pyridine alkaloid biosynthesis	5	102	0.0540451	0.145	ko00960	TU31027(ASP1);TU31046(ASP1);TU36442(Os01g0760600);TU61699(TR1);TU61897(ASP1)	K14455+K14455+K14454+K08081+K14455
	Metabolism	Carbohydrate metabolism	Glyoxylate and dicarboxylate metabolism	7	173	0.0594967	0.155	ko00630	TU14047(GLN1-1);TU27565(RBCS);TU34467(GS1-1);TU34468(GS1-1);TU34469(GS1-1);TU34470(GS1-1);TU40725(SHM4)	K01915+K01602+K01915+K01915+K01915+K01915+K00600
	Metabolism	Biosynthesis of other secondary metabolites	Isoquinoline alkaloid biosynthesis	4	76	0.0659699	0.167	ko00950	TU31027(ASP1);TU31046(ASP1);TU36442(Os01g0760600);TU61897(ASP1)	K14455+K14455+K14454+K14455
	Metabolism	Lipid metabolism	alpha-Linolenic acid metabolism	8	217	0.0708652	0.173	ko00592	TU4770(ADH3);TU4782(ADH1);TU4797(ADH1);TU4802(ADH1);TU4807(ADH3);TU4831(ADH1);TU4856(ADH1);TU77(ACX3)	K18857+K18857+K18857+K18857+K18857+K18857+K18857+K00232
	Metabolism	Lipid metabolism	Fatty acid degradation	8	218	0.0723565	0.173	ko00071	TU4770(ADH3);TU4782(ADH1);TU4797(ADH1);TU4802(ADH1);TU4807(ADH3);TU4831(ADH1);TU4856(ADH1);TU77(ACX3)	K18857+K18857+K18857+K18857+K18857+K18857+K18857+K00232
	Metabolism	Carbohydrate metabolism	Pyruvate metabolism	8	229	0.0900146	0.209	ko00620	TU36180(OsI_35105);TU42081(At4g26390);TU42158(At4g26390);TU52035(PCKA);TU52036(PCKA);TU57379(Ldha);TU62686(OsI_35105);TU64672(LDHA)	K00873+K00873+K00873+K01610+K01610+K00016+K00873+K00016
	Metabolism	Metabolism of cofactors and vitamins	Thiamine metabolism	3	54	0.0936113	0.212	ko00730	TU13998(Os07g0190000);TU37207(TKT2);TU40209(TKT2)	K01662+K01662+K01662
	Metabolism	Amino acid metabolism	Phenylalanine, tyrosine and tryptophan biosynthesis	5	122	0.0984042	0.217	ko00400	TU31027(ASP1);TU31046(ASP1);TU36442(Os01g0760600);TU61045(TSB);TU61897(ASP1)	K14455+K14455+K14454+K01696+K14455
	Environmental Information Processing	Signal transduction	MAPK signaling pathway - plant	13	441	0.106697	0.229	ko04016	TU14176(CHIT1B);TU25106(ERF1B);TU26026(CAM-1);TU26256(PYL4);TU26257(PYL4);TU27420(RBOHB);TU32215(EBF2);TU35780(PYL4);TU35784(PYL4);TU35906(PP2CA);TU40506(EBF2);TU41535(MKK9);TU9842(PR1B1)	K20547+K14516+K02183+K14496+K14496+K13447+K14515+K14496+K14496+K14497+K14515+K20604+K13449
	Environmental Information Processing	Membrane transport	ABC transporters	5	131	0.122917	0.258	ko02010	TU16776(ABCB18);TU16787(ABCB15);TU16904(ABCB15);TU16907(ABCB15);TU37337(ABCC10)	K05658+K05658+K05658+K05658+K05666
	Metabolism	Carbohydrate metabolism	Starch and sucrose metabolism	14	521	0.163004	0.334	ko00500	TU11325(SS);TU11357(SS);TU13938(TPPJ);TU14081(UGPA);TU17829(At5g51830);TU26193(BACOVA_02659);TU30398(SS);TU30409(SUS4);TU36357(HXK1);TU42419(SUS2);TU42420(SUS2);TU56338(TPS11);TU59238(PGIC1);TU59279(PGIC)	K00695+K00695+K01087+K00963+K00847+K05349+K00695+K00695+K00844+K00695+K00695+K16055+K01810+K01810
	Metabolism	Metabolism of terpenoids and polyketides	Terpenoid backbone biosynthesis	6	200	0.212832	0.422	ko00900	TU13998(Os07g0190000);TU37207(TKT2);TU40209(TKT2);TU50708(GGPS1);TU51425(IPI2);TU57872(GGPS1)	K01662+K01662+K01662+K13789+K01823+K13789
	Metabolism	Biosynthesis of other secondary metabolites	Indole alkaloid biosynthesis	3	80	0.215704	0.422	ko00901	TU6530(At1g28600);TU6574(At1g28600);TU9233(At1g28590)	K21026+K21026+K21026
	Metabolism	Metabolism of cofactors and vitamins	Porphyrin and chlorophyll metabolism	5	163	0.228625	0.437	ko00860	TU56536(PAO);TU56537(PAO);TU56539(PAO);TU58650(CPX);TU58653(CPX)	K13071+K13071+K13071+K00228+K00228
	Metabolism	Carbohydrate metabolism	Amino sugar and nucleotide sugar metabolism	11	434	0.254028	0.463	ko00520	TU14081(UGPA);TU14176(CHIT1B);TU17591(CYT1);TU17829(At5g51830);TU3165(RHM1);TU36048(UXS3);TU36061(UXS3);TU36357(HXK1);TU43627(AXS2);TU59238(PGIC1);TU59279(PGIC)	K00963+K20547+K00966+K00847+K12450+K08678+K08678+K00844+K12449+K01810+K01810
	Metabolism	Metabolism of other amino acids	Selenocompound metabolism	2	49	0.257134	0.463	ko00450	TU16302(MGL);TU61980(METE)	K01761+K00549
	Metabolism	Metabolism of cofactors and vitamins	Biotin metabolism	3	88	0.258299	0.463	ko00780	TU61993(At3g03980);TU62022(At3g03980);TU62025(At3g03980)	K00059+K00059+K00059
	Metabolism	Metabolism of terpenoids and polyketides	Carotenoid biosynthesis	2	59	0.331328	0.582	ko00906	TU19824(CYP707A1);TU51568(CYP707A1)	K09843+K09843
	Metabolism	Metabolism of terpenoids and polyketides	Diterpenoid biosynthesis	1	23	0.37216	0.64	ko00904	TU31225(GA2OX1)	K04125
	Metabolism	Lipid metabolism	Fatty acid biosynthesis	3	139	0.529174	0.892	ko00061	TU61993(At3g03980);TU62022(At3g03980);TU62025(At3g03980)	K00059+K00059+K00059
	Genetic Information Processing	Folding, sorting and degradation	Protein processing in endoplasmic reticulum	12	601	0.545609	0.902	ko04141	TU18248(PDI);TU34767(DSK2B);TU43(RMA1H1);TU46005(DER1);TU54759(At2g45070);TU7239(AERO2);TU7240(AERO1);TU7241(AERO2);TU7243(AERO1);TU7244(AERO1);TU8219(UBC28);TU8223(UBC28)	K09580+K04523+K10666+K13989+K09481+K10950+K10950+K10950+K10950+K10950+K06689+K06689
	Metabolism	Metabolism of cofactors and vitamins	Vitamin B6 metabolism	1	41	0.564059	0.912	ko00750	TU36223(TS1)	K01733
	Metabolism	Metabolism of cofactors and vitamins	One carbon pool by folate	1	42	0.572811	0.912	ko00670	TU40725(SHM4)	K00600
	Metabolism	Metabolism of terpenoids and polyketides	Brassinosteroid biosynthesis	2	110	0.649979	1	ko00905	TU11443(CYP71A1);TU36538(CYP734A1)	K20623+K15639
	Metabolism	Energy metabolism	Oxidative phosphorylation	5	276	0.65099	1	ko00190	TU10030(VHA-a3);TU13830(PMA4);TU18568(AVP1);TU18646(AVP1);TU46374(IPP)	K02154+K01535+K01507+K01507+K01507
	Metabolism	Metabolism of terpenoids and polyketides	Monoterpenoid biosynthesis	1	56	0.678439	1	ko00902	TU20438(MNR1)	K15095
	Metabolism	Lipid metabolism	Cutin, suberine and wax biosynthesis	1	58	0.691233	1	ko00073	TU43493(CYP94A2)	K20769
	Metabolism	Metabolism of terpenoids and polyketides	Zeatin biosynthesis	1	58	0.691233	1	ko00908	TU25446(UGT73C5)	K13496
	Metabolism	Lipid metabolism	Fatty acid elongation	1	61	0.709478	1	ko00062	TU38711(Acot8)	K01068
	Metabolism	Amino acid metabolism	Valine, leucine and isoleucine biosynthesis	1	62	0.715318	1	ko00290	TU5379(BCAT2)	K00826
	Metabolism	Carbohydrate metabolism	Citrate cycle (TCA cycle)	2	146	0.793535	1	ko00020	TU52035(PCKA);TU52036(PCKA)	K01610+K01610
	Metabolism	Carbohydrate metabolism	Propanoate metabolism	2	148	0.79974	1	ko00640	TU57379(Ldha);TU64672(LDHA)	K00016+K00016
	Organismal Systems	Environmental adaptation	Plant-pathogen interaction	12	743	0.816129	1	ko04626	TU14230(CPK16);TU20840(MYB78);TU20841(MYB2);TU25100(MYB15);TU26026(CAM-1);TU27420(RBOHB);TU34236(CML30);TU43264(MYB48);TU43266(MYB48);TU58671(MYB3);TU61948(BETVIII);TU9842(PR1B1)	K13412+K09422+K09422+K09422+K02183+K13447+K13448+K09422+K09422+K09422+K13448+K13449
	Metabolism	Lipid metabolism	Sphingolipid metabolism	1	86	0.825202	1	ko00600	TU44151(DPL1)	K01634
	Metabolism	Global and overview maps	Fatty acid metabolism	4	287	0.83005	1	ko01212	TU61993(At3g03980);TU62022(At3g03980);TU62025(At3g03980);TU77(ACX3)	K00059+K00059+K00059+K00232
	Metabolism	Metabolism of cofactors and vitamins	Pantothenate and CoA biosynthesis	1	90	0.838862	1	ko00770	TU5379(BCAT2)	K00826
	Metabolism	Carbohydrate metabolism	Pentose and glucuronate interconversions	2	174	0.86654	1	ko00040	TU14081(UGPA);TU36898(PECS-1.1)	K00963+K01051
	Metabolism	Nucleotide metabolism	Purine metabolism	8	555	0.871097	1	ko00230	TU1194(APT5);TU17361(At2g26230);TU2546(APT5);TU36180(OsI_35105);TU42081(At4g26390);TU42158(At4g26390);TU49739(APT5);TU62686(OsI_35105)	K00759+K00365+K00759+K00873+K00873+K00873+K00759+K00873
	Cellular Processes	Transport and catabolism	Autophagy - other eukaryotes	1	109	0.890549	1	ko04136	TU50716(ATG8C)	K08341
	Cellular Processes	Transport and catabolism	Phagosome	3	259	0.894546	1	ko04145	TU10030(VHA-a3);TU51988(TUBA3);TU54759(At2g45070)	K02154+K07374+K09481
	Metabolism	Amino acid metabolism	Lysine degradation	1	114	0.90115	1	ko00310	TU51205(LKR/SDH)	K14157
	Genetic Information Processing	Folding, sorting and degradation	Protein export	1	137	0.938159	1	ko03060	TU54759(At2g45070)	K09481
	Metabolism	Metabolism of cofactors and vitamins	Ubiquinone and other terpenoid-quinone biosynthesis	1	140	0.941832	1	ko00130	TU11060(HPD)	K00457
	Genetic Information Processing	Folding, sorting and degradation	RNA degradation	4	388	0.954024	1	ko03018	TU19184(PFK3);TU28808(PFK3);TU50972(PFK3);TU50973(PFK3)	K00850+K00850+K00850+K00850
	Metabolism	Amino acid metabolism	Valine, leucine and isoleucine degradation	1	157	0.958896	1	ko00280	TU5379(BCAT2)	K00826
	Genetic Information Processing	Translation	Aminoacyl-tRNA biosynthesis	1	176	0.972129	1	ko00970	TU6052(IBI1)	K22503
	Genetic Information Processing	Folding, sorting and degradation	Ubiquitin mediated proteolysis	3	377	0.982298	1	ko04120	TU56505(RZPF34);TU8219(UBC28);TU8223(UBC28)	K10144+K06689+K06689
	Metabolism	Carbohydrate metabolism	Inositol phosphate metabolism	1	218	0.988214	1	ko00562	TU36125(CTIMC)	K01803
	Environmental Information Processing	Signal transduction	Phosphatidylinositol signaling system	1	231	0.990975	1	ko04070	TU26026(CAM-1)	K02183
	Metabolism	Lipid metabolism	Glycerophospholipid metabolism	2	332	0.991065	1	ko00564	TU21859(LPP1);TU52110(At1g74320)	K18693+K14156
	Metabolism	Lipid metabolism	Glycerolipid metabolism	1	232	0.991158	1	ko00561	TU21859(LPP1)	K18693
	Cellular Processes	Transport and catabolism	Peroxisome	1	249	0.993765	1	ko04146	TU77(ACX3)	K00232
	Genetic Information Processing	Translation	Ribosome	6	711	0.996206	1	ko03010	TU16857(RPL31);TU23036(RPL7A-1);TU23038(RPL7A-1);TU24831(RPL10);TU50737(RPL18A);TU54782(RPL12C)	K02910+K02936+K02936+K02866+K02882+K02870
	Cellular Processes	Transport and catabolism	Endocytosis	2	495	0.999565	1	ko04144	TU24554(PUB33);TU60338(ERD7)	K12471+K19366
	Genetic Information Processing	Replication and repair	Nucleotide excision repair	1	507	0.99997	1	ko03420	TU31701(KRP1)	K10840
NZ1 Control vs NZ1-K	Metabolism	Global and overview maps	Metabolic pathways	136	6136	5.21e-17	4.11e-15	ko01100	TU10038(ADC2);TU11060(HPD);TU11325(SS);TU11357(SS);TU11441(CYP75B2);TU11659(4CL1);TU1194(APT5);TU13822(PER16);TU13938(TPPJ);TU14081(UGPA);TU14167(CHIT1B);TU14168(CHIT1B);TU14176(CHIT1B);TU14182(CHI14);TU14212(Cht1);TU14395(PMI2);TU14404(PER27);TU14555(CCOAOMT);TU14559(CCOAOMT);TU14563(CCOAOMT);TU16797(At4g22110);TU17829(At5g51830);TU18351(CYP82A4);TU1851(FBA6);TU19184(PFK3);TU19376(CYP73A4);TU193…	K01583+K00457+K00695+K00695+K20623+K01904+K00759+K00430+K01087+K00963+K20547+K20547+K20547+K20547+K20547+K01809+K00430+K00588+K00588+K00588+K00121+K00847+K00512+K01623+K00850+K00487+K01193+K01953+K01648+K03787+K01953+K10775+K00789+K00759+K00225+K01641+K13832+K00850+K00695+K00695+K10775+K12448+K00430+K00430+K12524+K00422+K13065+K13065+K18368+K00012+K00083+K00083+K00083+K01915+K01915+K01915+K00472+…
	Metabolism	Global and overview maps	Biosynthesis of secondary metabolites	97	3673	5.8e-15	2.29e-13	ko01110	TU11441(CYP75B2);TU11659(4CL1);TU13822(PER16);TU14395(PMI2);TU14404(PER27);TU14555(CCOAOMT);TU14559(CCOAOMT);TU14563(CCOAOMT);TU16797(At4g22110);TU17597(UGT709C2);TU1851(FBA6);TU19184(PFK3);TU19376(CYP73A4);TU19473(AS);TU20884(ACLB-2);TU2107(surE);TU21859(LPP1);TU24873(AS);TU25402(PAL);TU25426(SAMS3);TU25925(GLDH);TU27333(HMGS);TU27354(EMB3004);TU28808(PFK3);TU30480(TPA1);TU30933(PER27);TU30936(P…	K20623+K01904+K00430+K01809+K00430+K00588+K00588+K00588+K00121+K21373+K01623+K00850+K00487+K01953+K01648+K03787+K18693+K01953+K10775+K00789+K00225+K01641+K13832+K00850+K10775+K00430+K00430+K12524+K00422+K13065+K13065+K18368+K00083+K00083+K00083+K00430+K00873+K05933+K00844+K14454+K13065+K02259+K02259+K13065+K20623+K12524+K01940+K18857+K18857+K05349+K14190+K00487+K05359+K00454+K01859+K00422+K00121+…
	Metabolism	Biosynthesis of other secondary metabolites	Phenylpropanoid biosynthesis	37	671	3.73e-14	9.82e-13	ko00940	TU11659(4CL1);TU13822(PER16);TU14404(PER27);TU14555(CCOAOMT);TU14559(CCOAOMT);TU14563(CCOAOMT);TU19376(CYP73A4);TU25402(PAL);TU30480(TPA1);TU30933(PER27);TU30936(PER3);TU32228(HST);TU33252(HST);TU33492(CSE);TU34430(10HGO);TU34431(10HGO);TU34432(10HGO);TU35554(GSVIVT00023967001);TU37198(HST);TU38436(HST);TU43151(BACOVA_02659);TU43384(CYP73A4);TU46157(CSE);TU46910(CCOAOMT);TU53037(F6'H2);TU53040(F6…	K01904+K00430+K00430+K00588+K00588+K00588+K00487+K10775+K10775+K00430+K00430+K13065+K13065+K18368+K00083+K00083+K00083+K00430+K13065+K13065+K05349+K00487+K18368+K00588+K06892+K06892+K06892+K06892+K00430+K22395+K22395+K00430+K00430+K09754+K00430+K00430+K00083
	Metabolism	Biosynthesis of other secondary metabolites	Stilbenoid, diarylheptanoid and gingerol biosynthesis	12	112	2.02e-08	3.99e-07	ko00945	TU14555(CCOAOMT);TU14559(CCOAOMT);TU14563(CCOAOMT);TU19376(CYP73A4);TU31432(OMT3);TU32228(HST);TU33252(HST);TU37198(HST);TU38436(HST);TU43384(CYP73A4);TU46910(CCOAOMT);TU62094(CYP98A3)	K00588+K00588+K00588+K00487+K16040+K13065+K13065+K13065+K13065+K00487+K00588+K09754
	Metabolism	Biosynthesis of other secondary metabolites	Flavonoid biosynthesis	12	116	3.01e-08	4.75e-07	ko00941	TU14555(CCOAOMT);TU14559(CCOAOMT);TU14563(CCOAOMT);TU19376(CYP73A4);TU32228(HST);TU33252(HST);TU37198(HST);TU38436(HST);TU43384(CYP73A4);TU44669(CHI);TU46910(CCOAOMT);TU62094(CYP98A3)	K00588+K00588+K00588+K00487+K13065+K13065+K13065+K13065+K00487+K01859+K00588+K09754
	Metabolism	Global and overview maps	Biosynthesis of amino acids	26	602	5.59e-08	7.36e-07	ko01230	TU1851(FBA6);TU19184(PFK3);TU25426(SAMS3);TU27354(EMB3004);TU28808(PFK3);TU31129(AKHSDH1);TU34468(GS1-1);TU34469(GS1-1);TU34470(GS1-1);TU36180(OsI_35105);TU36442(Os01g0760600);TU41961(AKHSDH1);TU4218(At4g24830);TU43654(ADT6);TU48991(SAM2);TU50972(PFK3);TU50973(PFK3);TU51095(PGDH2);TU53709(GAPC3);TU53718(GAPC2);TU5379(BCAT2);TU61897(ASP1);TU61980(METE);TU62686(OsI_35105);TU62938(SAM3);TU62939(SAM3)	K01623+K00850+K00789+K13832+K00850+K12524+K01915+K01915+K01915+K00873+K14454+K12524+K01940+K05359+K00789+K00850+K00850+K00058+K00134+K00134+K00826+K14455+K00549+K00873+K00789+K00789
	Metabolism	Carbohydrate metabolism	Glycolysis / Gluconeogenesis	19	378	4.09e-07	4.61e-06	ko00010	TU16797(At4g22110);TU1851(FBA6);TU19184(PFK3);TU28808(PFK3);TU36180(OsI_35105);TU36357(HXK1);TU42726(ADH2);TU42727(ADH2);TU45213(At1g22430);TU4827(ADH3);TU50972(PFK3);TU50973(PFK3);TU515(PFP-BETA);TU53709(GAPC3);TU53718(GAPC2);TU57192(PFP-ALPHA);TU57379(Ldha);TU59258(PGIC);TU62686(OsI_35105)	K00121+K01623+K00850+K00850+K00873+K00844+K18857+K18857+K00121+K18857+K00850+K00850+K00895+K00134+K00134+K00895+K00016+K01810+K00873
	Metabolism	Carbohydrate metabolism	Pentose and glucuronate interconversions	12	174	2.5e-06	2.47e-05	ko00040	TU14081(UGPA);TU33987(UGD3);TU38897(PME17);TU38898(PME17);TU38899(PME17);TU38900(PME17);TU38901(PECS-2.1);TU38902(PME17);TU38946(PME17);TU38950(PECS-2.1);TU38951(PECS-2.1);TU38952(PECS-2.1)	K00963+K00012+K01051+K01051+K01051+K01051+K01051+K01051+K01051+K01051+K01051+K01051
	Metabolism	Amino acid metabolism	Phenylalanine metabolism	12	194	7.68e-06	6.74e-05	ko00360	TU11060(HPD);TU11659(4CL1);TU14555(CCOAOMT);TU14559(CCOAOMT);TU14563(CCOAOMT);TU19376(CYP73A4);TU25402(PAL);TU30480(TPA1);TU36442(Os01g0760600);TU43384(CYP73A4);TU46910(CCOAOMT);TU61897(ASP1)	K00457+K01904+K00588+K00588+K00588+K00487+K10775+K10775+K14454+K00487+K00588+K14455
	Metabolism	Amino acid metabolism	Cysteine and methionine metabolism	14	271	1.07e-05	8.44e-05	ko00270	TU25426(SAMS3);TU31129(AKHSDH1);TU36268(ACO1);TU36442(Os01g0760600);TU40525(SAHH);TU40736(SAHH);TU41961(AKHSDH1);TU48991(SAM2);TU5379(BCAT2);TU57379(Ldha);TU61897(ASP1);TU61980(METE);TU62938(SAM3);TU62939(SAM3)	K00789+K12524+K05933+K14454+K01251+K01251+K12524+K00789+K00826+K00016+K14455+K00549+K00789+K00789
	Metabolism	Carbohydrate metabolism	Galactose metabolism	10	142	1.46e-05	0.000105	ko00052	TU14081(UGPA);TU17507(GOLS2);TU19184(PFK3);TU19377(INVA);TU28808(PFK3);TU33820(RFS5);TU34960(GOLS2);TU36357(HXK1);TU50972(PFK3);TU50973(PFK3)	K00963+K18819+K00850+K01193+K00850+K06617+K18819+K00844+K00850+K00850
	Metabolism	Amino acid metabolism	Tyrosine metabolism	10	187	0.000150594	0.000991	ko00350	TU11060(HPD);TU16797(At4g22110);TU3189(co-1);TU36442(Os01g0760600);TU42726(ADH2);TU42727(ADH2);TU4509(co-1);TU45213(At1g22430);TU4827(ADH3);TU61897(ASP1)	K00457+K00121+K00422+K14454+K18857+K18857+K00422+K00121+K18857+K14455
	Metabolism	Carbohydrate metabolism	Fructose and mannose metabolism	10	198	0.000239556	0.00146	ko00051	TU14395(PMI2);TU17829(At5g51830);TU1851(FBA6);TU19184(PFK3);TU28808(PFK3);TU36357(HXK1);TU50972(PFK3);TU50973(PFK3);TU515(PFP-BETA);TU57192(PFP-ALPHA)	K01809+K00847+K01623+K00850+K00850+K00844+K00850+K00850+K00895+K00895
	Metabolism	Carbohydrate metabolism	Amino sugar and nucleotide sugar metabolism	15	434	0.000483531	0.00273	ko00520	TU14081(UGPA);TU14167(CHIT1B);TU14168(CHIT1B);TU14176(CHIT1B);TU14182(CHI14);TU14212(Cht1);TU14395(PMI2);TU17829(At5g51830);TU30702(MUR4);TU33987(UGD3);TU36049(UXS3);TU36061(UXS3);TU36357(HXK1);TU57268(NRS/ER);TU59258(PGIC)	K00963+K20547+K20547+K20547+K20547+K20547+K01809+K00847+K12448+K00012+K08678+K08678+K00844+K12451+K01810
	Metabolism	Amino acid metabolism	Alanine, aspartate and glutamate metabolism	8	147	0.000615943	0.00324	ko00250	TU19473(AS);TU24873(AS);TU34468(GS1-1);TU34469(GS1-1);TU34470(GS1-1);TU36442(Os01g0760600);TU4218(At4g24830);TU61897(ASP1)	K01953+K01953+K01915+K01915+K01915+K14454+K01940+K14455
	Metabolism	Carbohydrate metabolism	Pentose phosphate pathway	8	176	0.00196313	0.00935	ko00030	TU1851(FBA6);TU19184(PFK3);TU28808(PFK3);TU50972(PFK3);TU50973(PFK3);TU515(PFP-BETA);TU57192(PFP-ALPHA);TU59258(PGIC)	K01623+K00850+K00850+K00850+K00850+K00895+K00895+K01810
	Metabolism	Lipid metabolism	Synthesis and degradation of ketone bodies	3	20	0.00201286	0.00935	ko00072	TU27333(HMGS);TU57269(HMGS);TU61538(AAT1)	K01641+K01641+K00626
	Metabolism	Amino acid metabolism	Arginine biosynthesis	6	119	0.00430319	0.0189	ko00220	TU34468(GS1-1);TU34469(GS1-1);TU34470(GS1-1);TU36442(Os01g0760600);TU4218(At4g24830);TU61897(ASP1)	K01915+K01915+K01915+K14454+K01940+K14455
	Metabolism	Carbohydrate metabolism	Starch and sucrose metabolism	14	521	0.0073236	0.0305	ko00500	TU11325(SS);TU11357(SS);TU13938(TPPJ);TU14081(UGPA);TU17829(At5g51830);TU19377(INVA);TU30398(SS);TU30409(SUS4);TU36357(HXK1);TU42419(SUS2);TU42420(SUS2);TU43151(BACOVA_02659);TU51203(SS);TU59258(PGIC)	K00695+K00695+K01087+K00963+K00847+K01193+K00695+K00695+K00844+K00695+K00695+K05349+K00695+K01810
	Metabolism	Global and overview maps	Carbon metabolism	18	755	0.00840212	0.0332	ko01200	TU16797(At4g22110);TU1851(FBA6);TU19184(PFK3);TU28808(PFK3);TU36180(OsI_35105);TU36357(HXK1);TU36442(Os01g0760600);TU45213(At1g22430);TU50972(PFK3);TU50973(PFK3);TU51095(PGDH2);TU51509(At1g32060);TU53709(GAPC3);TU53718(GAPC2);TU59258(PGIC);TU61538(AAT1);TU61897(ASP1);TU62686(OsI_35105)	K00121+K01623+K00850+K00850+K00873+K00844+K14454+K00121+K00850+K00850+K00058+K00855+K00134+K00134+K01810+K00626+K14455+K00873
	Metabolism	Energy metabolism	Carbon fixation in photosynthetic organisms	6	158	0.016213	0.0589	ko00710	TU1851(FBA6);TU36442(Os01g0760600);TU51509(At1g32060);TU53709(GAPC3);TU53718(GAPC2);TU61897(ASP1)	K01623+K14454+K00855+K00134+K00134+K14455
	Metabolism	Biosynthesis of other secondary metabolites	Isoquinoline alkaloid biosynthesis	4	76	0.016401	0.0589	ko00950	TU3189(co-1);TU36442(Os01g0760600);TU4509(co-1);TU61897(ASP1)	K00422+K14454+K00422+K14455
	Metabolism	Carbohydrate metabolism	Butanoate metabolism	3	49	0.024818	0.0852	ko00650	TU27333(HMGS);TU57269(HMGS);TU61538(AAT1)	K01641+K01641+K00626
	Metabolism	Metabolism of other amino acids	Glutathione metabolism	7	240	0.0352365	0.116	ko00480	TU14076(GSTU25);TU15462(GSTU8);TU21291(HSP26-A);TU26551(PRP1);TU39345(HSP26-A);TU42486(PARB);TU9025(GST3)	K00799+K00799+K00799+K00799+K00799+K00799+K00799
	Metabolism	Lipid metabolism	Fatty acid degradation	6	218	0.0619971	0.196	ko00071	TU16797(At4g22110);TU42726(ADH2);TU42727(ADH2);TU45213(At1g22430);TU4827(ADH3);TU61538(AAT1)	K00121+K18857+K18857+K00121+K18857+K00626
	Metabolism	Amino acid metabolism	Arginine and proline metabolism	5	171	0.0692625	0.21	ko00330	TU10038(ADC2);TU34813(P4H10);TU36442(Os01g0760600);TU47912(PAO4);TU61897(ASP1)	K01583+K00472+K14454+K17839+K14455
	Metabolism	Amino acid metabolism	Phenylalanine, tyrosine and tryptophan biosynthesis	4	122	0.0718858	0.21	ko00400	TU27354(EMB3004);TU36442(Os01g0760600);TU43654(ADT6);TU61897(ASP1)	K13832+K14454+K05359+K14455
	Metabolism	Biosynthesis of other secondary metabolites	Monobactam biosynthesis	2	36	0.0775344	0.219	ko00261	TU31129(AKHSDH1);TU41961(AKHSDH1)	K12524+K12524
	Metabolism	Amino acid metabolism	Lysine biosynthesis	2	37	0.0812963	0.22	ko00300	TU31129(AKHSDH1);TU41961(AKHSDH1)	K12524+K12524
	Metabolism	Biosynthesis of other secondary metabolites	Indole alkaloid biosynthesis	3	80	0.0833559	0.22	ko00901	TU6530(At1g28600);TU6538(At1g28600);TU9223(At1g28570)	K21026+K21026+K21026
	Metabolism	Metabolism of cofactors and vitamins	Ubiquinone and other terpenoid-quinone biosynthesis	4	140	0.105673	0.269	ko00130	TU11060(HPD);TU11659(4CL1);TU19376(CYP73A4);TU43384(CYP73A4)	K00457+K01904+K00487+K00487
	Environmental Information Processing	Signal transduction	MAPK signaling pathway - plant	9	441	0.114508	0.28	ko04016	TU11791(RBOHC);TU11793(RBOHC);TU14167(CHIT1B);TU14168(CHIT1B);TU14176(CHIT1B);TU14182(CHI14);TU14212(Cht1);TU26026(CAM-1);TU35906(PP2CA)	K13447+K13447+K20547+K20547+K20547+K20547+K20547+K02183+K14497
	Metabolism	Energy metabolism	Nitrogen metabolism	3	93	0.11712	0.28	ko00910	TU34468(GS1-1);TU34469(GS1-1);TU34470(GS1-1)	K01915+K01915+K01915
	Metabolism	Biosynthesis of other secondary metabolites	Tropane, piperidine and pyridine alkaloid biosynthesis	3	102	0.143008	0.314	ko00960	TU36442(Os01g0760600);TU47685(TR1);TU61897(ASP1)	K14454+K08081+K14455
	Metabolism	Amino acid metabolism	Valine, leucine and isoleucine degradation	4	157	0.143011	0.314	ko00280	TU27333(HMGS);TU5379(BCAT2);TU57269(HMGS);TU61538(AAT1)	K01641+K00826+K01641+K00626
	Metabolism	Energy metabolism	Oxidative phosphorylation	6	276	0.144314	0.314	ko00190	TU13830(PMA4);TU18568(AVP1);TU18646(AVP1);TU20066(PMA4);TU37561(COX15);TU37624(COX15)	K01535+K01507+K01507+K01535+K02259+K02259
	Metabolism	Lipid metabolism	alpha-Linolenic acid metabolism	5	217	0.146854	0.314	ko00592	TU42726(ADH2);TU42727(ADH2);TU44024(LOX2.1);TU4827(ADH3);TU9962(AOS3)	K18857+K18857+K00454+K18857+K01723
	Metabolism	Carbohydrate metabolism	Ascorbate and aldarate metabolism	3	105	0.15203	0.316	ko00053	TU25925(GLDH);TU33987(UGD3);TU4317(VTC2)	K00225+K00012+K14190
	Metabolism	Carbohydrate metabolism	Glyoxylate and dicarboxylate metabolism	4	173	0.182184	0.369	ko00630	TU34468(GS1-1);TU34469(GS1-1);TU34470(GS1-1);TU61538(AAT1)	K01915+K01915+K01915+K00626
	Cellular Processes	Transport and catabolism	Phagosome	5	259	0.239119	0.472	ko04145	TU23031(TUBA3);TU50085(TUBA3);TU51988(TUBA3);TU57955(TUBA3);TU62126(TUBB5)	K07374+K07374+K07374+K07374+K07375
	Metabolism	Metabolism of cofactors and vitamins	Pantothenate and CoA biosynthesis	2	90	0.321058	0.619	ko00770	TU5379(BCAT2);TU59383(PANK2)	K00826+K09680
	Metabolism	Carbohydrate metabolism	Pyruvate metabolism	4	229	0.338045	0.624	ko00620	TU36180(OsI_35105);TU57379(Ldha);TU61538(AAT1);TU62686(OsI_35105)	K00873+K00016+K00626+K00873
	Metabolism	Metabolism of cofactors and vitamins	Riboflavin metabolism	1	33	0.347002	0.624	ko00740	TU60783(RIBA1)	K14652
	Metabolism	Metabolism of cofactors and vitamins	Porphyrin and chlorophyll metabolism	3	163	0.34775	0.624	ko00860	TU37561(COX15);TU37624(COX15);TU58650(CPX)	K02259+K02259+K00228
	Metabolism	Metabolism of terpenoids and polyketides	Brassinosteroid biosynthesis	2	110	0.413018	0.719	ko00905	TU11441(CYP75B2);TU41859(CYP98A2)	K20623+K20623
	Metabolism	Lipid metabolism	Linoleic acid metabolism	1	42	0.41875	0.719	ko00591	TU44024(LOX2.1)	K00454
	Metabolism	Metabolism of cofactors and vitamins	Nicotinate and nicotinamide metabolism	2	117	0.44379	0.746	ko00760	TU2107(surE);TU2222(URH1)	K03787+K01240
	Metabolism	Metabolism of other amino acids	Selenocompound metabolism	1	49	0.469084	0.765	ko00450	TU61980(METE)	K00549
	Metabolism	Metabolism of terpenoids and polyketides	Terpenoid backbone biosynthesis	3	200	0.474246	0.765	ko00900	TU27333(HMGS);TU57269(HMGS);TU61538(AAT1)	K01641+K01641+K00626
	Metabolism	Lipid metabolism	Cutin, suberine and wax biosynthesis	1	58	0.527478	0.815	ko00073	TU43493(CYP94A2)	K20769
	Metabolism	Metabolism of terpenoids and polyketides	Zeatin biosynthesis	1	58	0.527478	0.815	ko00908	TU25446(UGT73C5)	K13496
	Metabolism	Global and overview maps	2-Oxocarboxylic acid metabolism	3	222	0.544084	0.815	ko01210	TU36442(Os01g0760600);TU5379(BCAT2);TU61897(ASP1)	K14454+K00826+K14455
	Metabolism	Amino acid metabolism	Valine, leucine and isoleucine biosynthesis	1	62	0.551335	0.815	ko00290	TU5379(BCAT2)	K00826
	Metabolism	Metabolism of cofactors and vitamins	Folate biosynthesis	1	63	0.557109	0.815	ko00790	TU60783(RIBA1)	K14652
	Metabolism	Carbohydrate metabolism	Propanoate metabolism	2	148	0.568307	0.816	ko00640	TU57379(Ldha);TU61538(AAT1)	K00016+K00626
	Metabolism	Energy metabolism	Photosynthesis	1	74	0.615951	0.861	ko00195	TU9485(PSBQ)	K08901
	Metabolism	Amino acid metabolism	Tryptophan metabolism	1	75	0.620898	0.861	ko00380	TU61538(AAT1)	K00626
	Metabolism	Biosynthesis of other secondary metabolites	Glucosinolate biosynthesis	1	79	0.64006	0.868	ko00966	TU5379(BCAT2)	K00826
	Metabolism	Amino acid metabolism	Glycine, serine and threonine metabolism	3	259	0.648503	0.868	ko00260	TU31129(AKHSDH1);TU41961(AKHSDH1);TU51095(PGDH2)	K12524+K12524+K00058
	Genetic Information Processing	Replication and repair	Base excision repair	1	100	0.725924	0.939	ko03410	TU58557(tag)	K01246
	Environmental Information Processing	Signal transduction	Plant hormone signal transduction	6	563	0.732822	0.939	ko04075	TU21224(IAA14);TU21225(IAA14);TU35906(PP2CA);TU39378(RR9);TU42506(AHP1);TU51222(TIFY10A)	K14484+K14484+K14497+K14492+K14490+K13464
	Genetic Information Processing	Folding, sorting and degradation	RNA degradation	4	388	0.736645	0.939	ko03018	TU19184(PFK3);TU28808(PFK3);TU50972(PFK3);TU50973(PFK3)	K00850+K00850+K00850+K00850
	Metabolism	Amino acid metabolism	Lysine degradation	1	114	0.771507	0.959	ko00310	TU61538(AAT1)	K00626
	Genetic Information Processing	Folding, sorting and degradation	Protein processing in endoplasmic reticulum	6	601	0.787421	0.959	ko04141	TU15185(HSP70);TU17874(RIN2);TU18248(PDI);TU36021(UBC7);TU45953(DER1);TU46005(DER1)	K03283+K10636+K09580+K10575+K13989+K13989
	Metabolism	Metabolism of other amino acids	beta-Alanine metabolism	1	124	0.799368	0.959	ko00410	TU47912(PAO4)	K17839
	Metabolism	Lipid metabolism	Glycerolipid metabolism	2	232	0.801132	0.959	ko00561	TU21859(LPP1);TU61763(SQD2)	K18693+K06119
	Metabolism	Nucleotide metabolism	Purine metabolism	5	555	0.843897	0.987	ko00230	TU1194(APT5);TU2107(surE);TU2546(APT5);TU36180(OsI_35105);TU62686(OsI_35105)	K00759+K03787+K00759+K00873+K00873
	Metabolism	Carbohydrate metabolism	Citrate cycle (TCA cycle)	1	146	0.84933	0.987	ko00020	TU20884(ACLB-2)	K01648
	Organismal Systems	Environmental adaptation	Plant-pathogen interaction	6	743	0.919297	0.999	ko04626	TU11791(RBOHC);TU11793(RBOHC);TU26026(CAM-1);TU61948(BETVIII);TU62190(CML35);TU8317(MYB61)	K13447+K13447+K02183+K13448+K13448+K09422
	Metabolism	Metabolism of other amino acids	Cyanoamino acid metabolism	1	199	0.924552	0.999	ko00460	TU43151(BACOVA_02659)	K05349
	Metabolism	Lipid metabolism	Glycerophospholipid metabolism	2	332	0.928849	0.999	ko00564	TU21859(LPP1);TU52110(At1g74320)	K18693+K14156
	Environmental Information Processing	Signal transduction	Phosphatidylinositol signaling system	1	231	0.950368	0.999	ko04070	TU26026(CAM-1)	K02183
	Cellular Processes	Transport and catabolism	Endocytosis	3	495	0.955225	0.999	ko04144	TU15185(HSP70);TU3089(--);TU60338(ERD7)	K03283+K19476+K19366
	Metabolism	Global and overview maps	Fatty acid metabolism	1	287	0.976203	0.999	ko01212	TU61538(AAT1)	K00626
	Metabolism	Nucleotide metabolism	Pyrimidine metabolism	2	455	0.981706	0.999	ko00240	TU2107(surE);TU2222(URH1)	K03787+K01240
	Genetic Information Processing	Folding, sorting and degradation	Ubiquitin mediated proteolysis	1	377	0.992741	0.999	ko04120	TU36021(UBC7)	K10575
	Genetic Information Processing	Translation	Ribosome	2	711	0.999112	0.999	ko03010	TU24831(RPL10);TU44659(RPL35)	K02866+K02918
	Genetic Information Processing	Replication and repair	Homologous recombination	1	549	0.999264	0.999	ko03440	TU10017(DRD1)	K10875
	Genetic Information Processing	Transcription	Spliceosome	1	554	0.999312	0.999	ko03040	TU15185(HSP70)	K03283

## Sheet: Table S3. glucorse metabolism
Table S3. Glucorse metabolism-related DEGs in Xu32 and NZ1 subjected to K+-deficinecy
	Classification	DEG numbers	Gene ID	Annotation	FPKM value		fold change	Description
					Control	-K	log2(fc)
Xu32	starch and surose metabolism	14	TU11325	SS	76.4131	18.8688	-2.01782	PREDICTED: sucrose synthase-like [Ipomoea nil]
			TU11357	SS	167.361	42.7066	-1.97043	PREDICTED: sucrose synthase-like [Ipomoea nil]
			TU13938	TPPJ	22.7876	81.2045	1.83331	PREDICTED: probable trehalose-phosphate phosphatase H [Ipomoea nil]
			TU14081	UGPA	222.272	90.7304	-1.29267	UDP-glucose pyrophosphorylase [Ipomoea trifida]
			TU17829	At5g51830	315.375	80.7734	-1.96512	PREDICTED: probable fructokinase-7 [Ipomoea nil]
			TU26193	BACOVA_02659	21.1365	62.3643	1.56098	lysosomal beta glucosidase-like [Dorcoceras hygrometricum]
			TU30398	SS	533.243	162.976	-1.71014	PREDICTED: sucrose synthase-like [Ipomoea nil]
			TU30409	SUS4	1371.82	377.945	-1.85984	PREDICTED: sucrose synthase-like [Ipomoea nil]
			TU36357	HXK1	182.433	44.9332	-2.02151	PREDICTED: hexokinase-1-like [Ipomoea nil]
			TU42419	SUS2	163.178	22.8071	-2.8389	PREDICTED: sucrose synthase 3 [Ipomoea nil]
			TU42420	SUS2	65.3476	18.2509	-1.84017	PREDICTED: sucrose synthase 3 [Ipomoea nil]
			TU56338	TPS11	231.807	93.6184	-1.30806	PREDICTED: probable alpha,alpha-trehalose-phosphate synthase [UDP-forming] 11 [Ipomoea nil]
			TU59238	PGIC1	27.2078	0.98088	-4.7938	PREDICTED: glucose-6-phosphate isomerase, cytosolic isoform X1 [Ipomoea nil]
			TU59279	PGIC	35.8358	14.5339	-1.30198	PREDICTED: glucose-6-phosphate isomerase, cytosolic isoform X2 [Ipomoea nil]
	Glycolysis / Gluconeogenesis	35	TU1851	FBA6	580.79	198.759	-1.547	PREDICTED: fructose-bisphosphate aldolase 6, cytosolic [Nicotiana tomentosiformis]
			TU19184	PFK3	105.296	14.2605	-2.88435	PREDICTED: ATP-dependent 6-phosphofructokinase 6-like isoform X1 [Ipomoea nil]
			TU26302	PDC4	1787.77	543.317	-1.7183	PREDICTED: pyruvate decarboxylase 1 [Ipomoea nil]
			TU28808	PFK3	634.713	194.309	-1.70775	PREDICTED: ATP-dependent 6-phosphofructokinase 6-like isoform X1 [Ipomoea nil]
			TU36125	CTIMC	128.364	58.9784	-1.12198	PREDICTED: triosephosphate isomerase, cytosolic isoform X1 [Ipomoea nil]	GO:0008652//cellular amino acid biosynthetic process
			TU36180	OsI_35105	474.265	131.333	-1.85246	PREDICTED: pyruvate kinase 1, cytosolic-like isoform X2 [Ipomoea nil]
			TU36357	HXK1	182.433	44.9332	-2.02151	PREDICTED: hexokinase-1-like [Ipomoea nil]	GO:0044281//small molecule metabolic process
			TU42081	At4g26390	103.937	17.2748	-2.58897	PREDICTED: pyruvate kinase, cytosolic isozyme [Ipomoea nil]
			TU42158	At4g26390	248.384	47.3438	-2.39133	PREDICTED: pyruvate kinase, cytosolic isozyme [Ipomoea nil]
			TU4770	ADH3	25.4351	2.09339	-3.60291	PREDICTED: alcohol dehydrogenase 3 [Ipomoea nil]
			TU4782	ADH1	478.79	107.487	-2.15523	PREDICTED: alcohol dehydrogenase 1-like [Ipomoea nil]
			TU4802	ADH1	85.6637	8.50093	-3.33299	PREDICTED: alcohol dehydrogenase 1 [Ipomoea nil]
			TU4807	ADH3	1872.54	356.715	-2.39215	PREDICTED: alcohol dehydrogenase 3 [Ipomoea nil]
			TU4831	ADH1	176.245	35.1264	-2.32696	PREDICTED: alcohol dehydrogenase 1-like [Ipomoea nil]
			TU48543	PGK3	628.177	288.749	-1.12135	PREDICTED: phosphoglycerate kinase, cytosolic [Ipomoea nil]
			TU4856	ADH1	490.191	132.823	-1.88384	PREDICTED: alcohol dehydrogenase 1-like [Ipomoea nil]
			TU50972	PFK3	74.6474	9.65312	-2.95102	PREDICTED: ATP-dependent 6-phosphofructokinase 6-like isoform X1 [Ipomoea nil]
			TU50973	PFK3	108.155	15.5502	-2.7981	PREDICTED: ATP-dependent 6-phosphofructokinase 6-like isoform X1 [Ipomoea nil]
			TU515	PFP-BETA	115.192	41.7492	-1.46422	PREDICTED: pyrophosphate--fructose 6-phosphate 1-phosphotransferase subunit beta-like [Ipomoea nil]
			TU52035	PCKA	111.394	45.3617	-1.29612	PREDICTED: phosphoenolpyruvate carboxykinase [ATP]-like [Ipomoea nil]
			TU52036	PCKA	76.5554	26.4666	-1.53233	PREDICTED: phosphoenolpyruvate carboxykinase [ATP]-like [Ipomoea nil]
			TU57192	PFP-ALPHA	308.418	36.493	-3.07919	PREDICTED: pyrophosphate--fructose 6-phosphate 1-phosphotransferase subunit alpha [Ipomoea nil]
			TU57193	PFP-ALPHA	121.644	19.6474	-2.63026	PREDICTED: pyrophosphate--fructose 6-phosphate 1-phosphotransferase subunit alpha [Ipomoea nil]
			TU57379	Ldha	370.757	69.8495	-2.40815	PREDICTED: L-lactate dehydrogenase B-like [Ipomoea nil]
			TU59238	PGIC1	27.2078	0.98088	-4.7938	PREDICTED: glucose-6-phosphate isomerase, cytosolic isoform X1 [Ipomoea nil]
			TU59279	PGIC	35.8358	14.5339	-1.30198	PREDICTED: glucose-6-phosphate isomerase, cytosolic isoform X2 [Ipomoea nil]
			TU61409	PDC1	922.301	273.323	-1.75463	PREDICTED: pyruvate decarboxylase 1 isoform X1 [Ipomoea nil]
			TU61410	PDC1	195.503	63.7452	-1.6168	PREDICTED: pyruvate decarboxylase 1 isoform X1 [Ipomoea nil]
			TU61411	PDC1	347.791	99.7727	-1.8015	PREDICTED: pyruvate decarboxylase 1 isoform X1 [Ipomoea nil]
			TU61521	PDC1	77.1146	24.5181	-1.65316	TPP_enzyme_M domain-containing protein/TPP_enzyme_C domain-containing protein/TPP_enzyme_N domain-containing protein [Cephalotus follicularis]
			TU61838	PDC4	1745.32	392.943	-2.1511	PREDICTED: pyruvate decarboxylase 1-like [Ipomoea nil]
			TU61841	PDC1	318.196	70.4628	-2.17498	PREDICTED: pyruvate decarboxylase 1-like [Ipomoea nil]
			TU62686	OsI_35105	103.594	25.0359	-2.04886	PREDICTED: pyruvate kinase 1, cytosolic-like isoform X1 [Ipomoea nil]
			TU64672	LDHA	655.418	155.839	-2.07236	PREDICTED: L-lactate dehydrogenase A-like [Ipomoea nil]	GO:0032787//monocarboxylic acid metabolic process	GO:0006082//organic acid metabolic process
	pentose phosphate pathway	10	TU1851	FBA6	580.79	198.759	-1.547	PREDICTED: fructose-bisphosphate aldolase 6, cytosolic [Nicotiana tomentosiformis]
			TU19184	PFK3	105.296	14.2605	-2.88435	PREDICTED: ATP-dependent 6-phosphofructokinase 6-like isoform X1 [Ipomoea nil]
			TU28808	PFK3	634.713	194.309	-1.70775	PREDICTED: ATP-dependent 6-phosphofructokinase 6-like isoform X1 [Ipomoea nil]
			TU50972	PFK3	74.6474	9.65312	-2.95102	PREDICTED: ATP-dependent 6-phosphofructokinase 6-like isoform X1 [Ipomoea nil]
			TU50973	PFK3	108.155	15.5502	-2.7981	PREDICTED: ATP-dependent 6-phosphofructokinase 6-like isoform X1 [Ipomoea nil]
			TU515	PFP-BETA	115.192	41.7492	-1.46422	PREDICTED: pyrophosphate--fructose 6-phosphate 1-phosphotransferase subunit beta-like [Ipomoea nil]
			TU57192	PFP-ALPHA	308.418	36.493	-3.07919	PREDICTED: pyrophosphate--fructose 6-phosphate 1-phosphotransferase subunit alpha [Ipomoea nil]
			TU57193	PFP-ALPHA	121.644	19.6474	-2.63026	PREDICTED: pyrophosphate--fructose 6-phosphate 1-phosphotransferase subunit alpha [Ipomoea nil]
			TU59238	PGIC1	27.2078	0.98088	-4.7938	PREDICTED: glucose-6-phosphate isomerase, cytosolic isoform X1 [Ipomoea nil]
			TU59279	PGIC	35.8358	14.5339	-1.30198	PREDICTED: glucose-6-phosphate isomerase, cytosolic isoform X2 [Ipomoea nil]
	pyruvate metabolism	8	TU36180	OsI_35105	474.265	131.333	-1.85246	PREDICTED: pyruvate kinase 1, cytosolic-like isoform X2 [Ipomoea nil]
			TU42081	At4g26390	103.937	17.2748	-2.58897	PREDICTED: pyruvate kinase, cytosolic isozyme [Ipomoea nil]
			TU42158	At4g26390	248.384	47.3438	-2.39133	PREDICTED: pyruvate kinase, cytosolic isozyme [Ipomoea nil]
			TU62686	OsI_35105	103.594	25.0359	-2.04886	PREDICTED: pyruvate kinase 1, cytosolic-like isoform X1 [Ipomoea nil]
			TU64672	LDHA	655.418	155.839	-2.07236	PREDICTED: L-lactate dehydrogenase A-like [Ipomoea nil]
			TU57379	Ldha	370.757	69.8495	-2.40815	PREDICTED: L-lactate dehydrogenase B-like [Ipomoea nil]
			TU52035	PCKA	111.394	45.3617	-1.29612	PREDICTED: phosphoenolpyruvate carboxykinase [ATP]-like [Ipomoea nil]
			TU52036	PCKA	76.5554	26.4666	-1.53233	PREDICTED: phosphoenolpyruvate carboxykinase [ATP]-like [Ipomoea nil]
	citrate cycle (TCA cycle)	2	TU52035	PCKA	111.394	45.3617	-1.29612	PREDICTED: phosphoenolpyruvate carboxykinase [ATP]-like [Ipomoea nil]
			TU52036	PCKA	76.5554	26.4666	-1.53233	PREDICTED: phosphoenolpyruvate carboxykinase [ATP]-like [Ipomoea nil]
NZ1	starch and surose metabolism	14	TU11325	SS	251.49	89.1648	-1.49595	PREDICTED: sucrose synthase-like [Ipomoea nil]
			TU11357	SS	1031.5	377.505	-1.45018	PREDICTED: sucrose synthase-like [Ipomoea nil]
			TU13938	TPPJ	10.8603	52.0524	2.2609	PREDICTED: probable trehalose-phosphate phosphatase H [Ipomoea nil]
			TU14081	UGPA	285.694	82.5369	-1.79136	UDP-glucose pyrophosphorylase [Ipomoea trifida]
			TU17829	At5g51830	291.614	140.768	-1.05073	PREDICTED: probable fructokinase-7 [Ipomoea nil]
			TU19377	INVA	97.0005	41.5664	-1.22257	PREDICTED: acid beta-fructofuranosidase-like isoform X2 [Ipomoea nil]
			TU30398	SS	921.683	336.845	-1.45218	PREDICTED: sucrose synthase-like [Ipomoea nil]
			TU30409	SUS4	1528.08	535.189	-1.5136	PREDICTED: sucrose synthase-like [Ipomoea nil]
			TU36357	HXK1	222.204	83.224	-1.41681	PREDICTED: hexokinase-1-like [Ipomoea nil]
			TU42419	SUS2	297.476	46.5121	-2.6771	PREDICTED: sucrose synthase 3 [Ipomoea nil]
			TU42420	SUS2	69.6738	20.6798	-1.75239	PREDICTED: sucrose synthase 3 [Ipomoea nil]
			TU43151	BACOVA_02659	18.6589	48.1822	1.36864	PREDICTED: lysosomal beta glucosidase-like [Sesamum indicum]
			TU51203	SS	201.301	65.7769	-1.6137	PREDICTED: sucrose synthase-like [Ipomoea nil]
			TU59258	PGIC	20.4527	0.0511623	-8.643	PREDICTED: glucose-6-phosphate isomerase, cytosolic isoform X1 [Ipomoea nil]
	Glycolysis / Gluconeogenesis	19	TU16797	At4g22110	53.4267	169.545	1.66603	PREDICTED: alcohol dehydrogenase-like 1 [Ipomoea nil]
			TU1851	FBA6	239.208	118.958	-1.00781	PREDICTED: fructose-bisphosphate aldolase 6, cytosolic [Nicotiana tomentosiformis]
			TU19184	PFK3	137.744	30.9133	-2.15569	PREDICTED: ATP-dependent 6-phosphofructokinase 6-like isoform X1 [Ipomoea nil]
			TU28808	PFK3	669.351	314.036	-1.09183	PREDICTED: ATP-dependent 6-phosphofructokinase 6-like isoform X1 [Ipomoea nil]
			TU36180	OsI_35105	632.559	177.515	-1.83326	PREDICTED: pyruvate kinase 1, cytosolic-like isoform X2 [Ipomoea nil]
			TU36357	HXK1	222.204	83.224	-1.41681	PREDICTED: hexokinase-1-like [Ipomoea nil]
			TU42726	ADH2	47.0357	6.96812	-2.75492	Alcohol dehydrogenase 1 [Theobroma cacao]
			TU42727	ADH2	22.9728	2.5858	-3.15125	Alcohol dehydrogenase 1 [Theobroma cacao]
			TU45213	At1g22430	42.3759	131.321	1.63178	PREDICTED: alcohol dehydrogenase-like 1 [Ipomoea nil]
			TU4827	ADH3	702.403	206.596	-1.76548	PREDICTED: alcohol dehydrogenase 3 [Ipomoea nil]
			TU50972	PFK3	138.193	45.4192	-1.60531	PREDICTED: ATP-dependent 6-phosphofructokinase 6-like isoform X1 [Ipomoea nil]
			TU50973	PFK3	207.227	49.7725	-2.05779	PREDICTED: ATP-dependent 6-phosphofructokinase 6-like isoform X1 [Ipomoea nil]
			TU515	PFP-BETA	168.274	61.8528	-1.4439	PREDICTED: pyrophosphate--fructose 6-phosphate 1-phosphotransferase subunit beta-like [Ipomoea nil]
			TU53709	GAPC3	430.267	197.999	-1.11974	GAPDH2 [Ipomoea purpurea]
			TU53718	GAPC2	239.194	103.939	-1.20245	GAPDH2 [Ipomoea purpurea]
			TU57192	PFP-ALPHA	261.52	75.8249	-1.78618	PREDICTED: pyrophosphate--fructose 6-phosphate 1-phosphotransferase subunit alpha [Ipomoea nil]
			TU57379	Ldha	539.207	127.01	-2.08589	PREDICTED: L-lactate dehydrogenase B-like [Ipomoea nil]
			TU59258	PGIC	20.4527	0.0511623	-8.643	PREDICTED: glucose-6-phosphate isomerase, cytosolic isoform X1 [Ipomoea nil]
			TU62686	OsI_35105	173.934	43.9925	-1.98321	PREDICTED: pyruvate kinase 1, cytosolic-like isoform X1 [Ipomoea nil]
	pentose phosphate pathway	8	TU1851	FBA6	239.208	118.958	-1.00781	PREDICTED: fructose-bisphosphate aldolase 6, cytosolic [Nicotiana tomentosiformis]
			TU19184	PFK3	137.744	30.9133	-2.15569	PREDICTED: ATP-dependent 6-phosphofructokinase 6-like isoform X1 [Ipomoea nil]
			TU28808	PFK3	669.351	314.036	-1.09183	PREDICTED: ATP-dependent 6-phosphofructokinase 6-like isoform X1 [Ipomoea nil]
			TU50972	PFK3	138.193	45.4192	-1.60531	PREDICTED: ATP-dependent 6-phosphofructokinase 6-like isoform X1 [Ipomoea nil]
			TU50973	PFK3	207.227	49.7725	-2.05779	PREDICTED: ATP-dependent 6-phosphofructokinase 6-like isoform X1 [Ipomoea nil]
			TU515	PFP-BETA	168.274	61.8528	-1.4439	PREDICTED: pyrophosphate--fructose 6-phosphate 1-phosphotransferase subunit beta-like [Ipomoea nil]
			TU57192	PFP-ALPHA	261.52	75.8249	-1.78618	PREDICTED: pyrophosphate--fructose 6-phosphate 1-phosphotransferase subunit alpha [Ipomoea nil]
			TU59258	PGIC	20.4527	0.0511623	-8.643	PREDICTED: glucose-6-phosphate isomerase, cytosolic isoform X1 [Ipomoea nil]
	pyruvate metabolism	3	TU36180	OsI_35105	632.559	177.515	-1.83326	PREDICTED: pyruvate kinase 1, cytosolic-like isoform X2 [Ipomoea nil]
			TU57379	Ldha	539.207	127.01	-2.08589	PREDICTED: L-lactate dehydrogenase B-like [Ipomoea nil]
			TU62686	OsI_35105	173.934	43.9925	-1.98321	PREDICTED: pyruvate kinase 1, cytosolic-like isoform X1 [Ipomoea nil]
	citrate cycle (TCA cycle)	1	TU20884	ACLB-2	200.437	406.239	1.01918	PREDICTED: ATP-citrate synthase beta chain protein 2 [Ipomoea nil]

## Sheet: Table S3. stress-related genes
Table S 3. Stress-related DEGs in Xu32 and NZ1 subjected to K+-deficinecy
Gene ID	Annotation	Fold change						Describtion
		Xu32 Control	Xu32 -K	log2(fc)	NZ1 Control	NZ1 -K	log2(fc)
TU17507	GOLS2	3.83456	88.0116	4.52056	5.84468	74.1336	3.66493	PREDICTED: galactinol synthase 2-like [Ipomoea nil]
TU34960	GOLS2	3.80884	84.4145	4.47007	2.88053	36.9728	3.68206	PREDICTED: galactinol synthase 2-like [Ipomoea nil]
TU4051	HIPP26	2.14038	22.2699	3.37916	4.89265	51.3452	3.39154	PREDICTED: heavy metal-associated isoprenylated plant protein 26-like [Ipomoea nil]
TU34186	COR413	58.3254	26.3472	-1.14647	/	/	/	PREDICTED: cold-regulated 413 plasma membrane protein 4-like [Tarenaya hassleriana]
TU14176	CHIT1B	371.154	164.784	-1.17144	46.9628	5.5017	-3.09357	PREDICTED: basic endochitinase-like [Ipomoea nil]
TU27420	RBOHB	575.472	233.056	-1.30407	/	/	/	PREDICTED: respiratory burst oxidase homolog protein B-like [Ipomoea nil]
TU23888	CYP94C1	87.0517	33.7212	-1.36822	/	/	/	PREDICTED: cytochrome P450 94C1-like [Ipomoea nil]
TU59206	CYP94C1	101.081	32.0263	-1.65818	/	/	/	PREDICTED: cytochrome P450 94C1-like [Ipomoea nil]
TU59207	CYP94C1	56.3895	16.9618	-1.73314	/	/	/	PREDICTED: cytochrome P450 94C1-like [Ipomoea nil]
TU23870	CYP94C1	49.6594	10.1189	-2.29501	/	/	/	PREDICTED: cytochrome P450 94C1-like [Ipomoea nil]
TU22143	GEK1	147.096	29.864	-2.30028	73.1922	16.1906	-2.17653	PREDICTED: D-aminoacyl-tRNA deacylase-like [Ipomoea nil]
TU56536	PAO	94.7837	17.3829	-2.44697	/	/	/	PREDICTED: pheophorbide a oxygenase, chloroplastic [Ipomoea nil]
TU56537	PAO	53.4844	9.6762	-2.46661	/	/	/	PREDICTED: pheophorbide a oxygenase, chloroplastic [Ipomoea nil]
TU47825	RSI-1	/	/	/	5.62298	28.2122	2.32691	PREDICTED: protein RSI-1-like [Ipomoea nil]
;TU49279	pKIWI503	/	/	/	0.688704	24.1644	5.13285	metallothionein-like protein [Ipomoea batatas]
TU58557	tag	/	/	/	4.54332	24.8274	2.45011	PREDICTED: dual specificity protein kinase splA-like [Nicotiana tomentosiformis]

## Sheet: Table S5 primers
Table S5. Primers for qRT-PCR analysis used in this study
Gene ID	Annotation	Forward primers (5'-3')	Reverse primers (5'-3')
TU54742	ACA4	AAGCCACGACACTATCCT	GAGAGCGACTGCCAATAC
TU56207	HAK5	CTACACCATCACTCTCATCC	TCTCCATCTTCTGCCTCTT
TU35906	PP2CA	GAGAGGAAGCGACACAATA	CAGAGCACGTAGCAGATT
TU16268	NIP3-1	TCTTAATCCTTCGCTTACCA	GCTTGTCCAGTGCTAACT
TU43270	TIP1-2	ATGGCAGTTCCGAGAATC	GGCGAAGACGAATATAAGC
TU13830	PMA4	GCTGATGCTCGTCTTCTT	CAACTTGATTGGTGCTGTC
TU41377	STP13	GCTCTTCACCTTCGTCAT	CCGTCATCTCCTCAATCG
TU61028	PER42	TAGCCATCCTATCCTTCTCA	AGCATCACAAGACTCAACA
TU30936	PER3	CCTTCTCTGTCGGCTACT	CGCTCTTCACTCTGTCAAT
TU17507	GOLS2	CTGGTGAATAAGTGGTTGGA	GCGGTAACATAGCGAGTAG
HIPP26	HIPP26	TGAGAGTGAAGATGGATTGC	GGAGCCTTCTTGTCGTAC
CHIT1B	CHIT1B	TAGGAGCGAATCTACTAAGC	CCACCGTTGATGATGTTG
SS	SS	GCAGTTCAGGTGGATCTC	CGCCTTGGTTAGTAGCAA
TU30409	SUS4	GTATGCTTCTTGACCTCCTT	TTAATCATCTCACGCTCCAA
PFK3	PFK3	CCTTCTATCTTGACGGACAG	GCATCACTCTCAGCCTTG
